# Supplementary material for: Early-Onset Negative Energy Balance in Transition Dairy Cows Increases the Incidence of Retained Fetal Membranes
Source: Animals (Basel). 2026 Jan 13;16(2):229. doi: 10.3390/ani16020229 (PMC12838007; doi:10.3390/ani16020229)
Supplement: Supplementary file 1 [file animals-16-00229-s001.zip]

Archive with 1 entries (1 files):
- animals-4058392-Table S1.xlsx
