# Supplementary material for: Early-Onset Negative Energy Balance in Transition Dairy Cows Increases the Incidence of Retained Fetal Membranes
Source: Animals (Basel). 2026 Jan 13;16(2):229. doi: 10.3390/ani16020229 (PMC12838007; doi:10.3390/ani16020229)
Supplement: Supplementary file 1 [file animals-16-00229-s001.zip › animals-4058392-Table S1.xlsx]

## Sheet: 4 h after calving
ID	Metabolite	metab_id	level	Fragmentation Score	Theoretical Fragmentation Score	compound source	KEGG Pathway ID	KEGG Pathway Description	Library ID	Adducts	Formula	Retention time	KEGG Compound ID	Mode	KEGG Compound First Category	KEGG Compound Second Category	KEGG Pathway First Category	KEGG Pathway Second Category	HMDB Superclass	HMDB Class	M/Z	RSD	Score	Mass Error	CAS ID	HMDB Subclass	S_4_RFM1	S_4_RFM2	S_4_RFM3	S_4_RFM4	S_4_RFM5	S_4_RFM6	S_4_RFM7	S_4_RFM8	S_4_RFM9	S_4_CON1	S_4_CON2	S_4_CON4	S_4_CON5	S_4_CON6	S_4_CON7	S_4_CON8	TP-RFM-M	TP-CON-M	FCR	p-value	regulation	significant
neg_4505	Pg(20:4(8Z,11Z,14Z,17Z)/20:2(11Z,14Z))	metab_15514	B(ii)	0	42.6	-	map01100;map00564	Metabolic pathways;Glycerophospholipid metabolism	HMDB0116593	M-H	C46H79O10P	6.73263	_;C00344	neg	-;Lipids	-;Phospholipids	Metabolism;Metabolism	Global and overview maps;Lipid metabolism	Lipids and lipid-like molecules	Glycerophospholipids	821.534	1.15949	45.7	0.433495	-	Glycerophosphoglycerols	3.3162e+06	3.21303e+06	3.91098e+06	3.21686e+06	3.79654e+06	4.43122e+06	4.17806e+06	2.75797e+06	1.56136e+06	303076	108281	116402	188859	259328	149609	450631	3.3758e+06	225169	14.9923	1.71734e-07	up	yes
pos_5189	Sclareol	metab_4639	B(i)	46.5	0	-	-	-	HMDB0036827;LMPR0104030010	M+CH3OH+Na	C20H36O2	7.02262	C09183	pos	-	-	-	-	Lipids and lipid-like molecules	Prenol lipids	363.29	1.15592	44.9	8.54521	515-03-7;	Diterpenoids	387900	272487	255397	247298	248533	390969	328579	233505	265849	175186	19841	74665.5	2818.91	0	0	0	292280	38930.2	7.50779	1.4911e-06	up	yes
neg_4847	Pe(P-18:1(11Z)/Pge1)	metab_15825	B(ii)	0	40.4	-	-	-	HMDB0260567	M-H	C43H78NO10P	6.27492	-	neg	-	-	-	-	Not Available	Not Available	798.537	1.53924	43.9	9.46283	-	Not Available	32514.6	40557.1	33483.6	41795.3	35583.9	42655.2	55141.5	70533.5	41212.5	0	25317.9	6707.25	5509.34	3044.69	3596.92	2064.28	43719.7	6605.76	6.61842	7.56916e-06	up	yes
neg_3617	Casopitant	metab_14689	B(ii)	0	70.4	nonnatural	-	-	HMDB0249696	M+Na-2H	C30H35F7N4O2	7.41443	-	neg	-	-	-	-	Organoheterocyclic compounds	Piperidines	637.234	0.714315	48.5	-9.03772	-	Phenylpiperidines	7246.34	13086.9	12362.9	12450	13501.1	8589.02	13247.1	7393.4	7632.07	0	0	1286.63	4312.62	0	3516.62	6107.56	10612.1	2174.78	4.87962	2.00408e-05	up	yes
pos_1463	Dermatan L-Iduronate	metab_1339	B(ii)	0	50.5	-	map01100;map00532	Metabolic pathways;Glycosaminoglycan biosynthesis - chondroitin sulfate / dermatan sulfate	HMDB0060470	M+H-2H2O	C16H27NO11	2.27137	C01490;_	pos	-	-	Metabolism;Metabolism	Global and overview maps;Glycan biosynthesis and metabolism	Organic oxygen compounds	Organooxygen compounds	374.144	0.17373	48.4	-2.24376	-;_	Carbohydrates and carbohydrate conjugates	117621	101273	84723.4	92097.3	91937.2	97061.1	105910	73643.7	87726.7	36776.2	35672.6	72665.4	58270.3	53492.6	65646.3	71258.3	94665.9	56254.5	1.68281	8.03059e-05	up	yes
neg_6536	Difloxacin	metab_17396	B(ii)	0	42.6	nonnatural	-	-	HMDB0251259	M+Cl	C21H19F2N3O3	2.41798	C11234	neg	-	-	-	-	Organoheterocyclic compounds	Quinolines and derivatives	434.107	0.0389357	45.6	-3.65185	98106-17-3;_	Phenylquinolines	17556	18548.5	12529.4	14481.4	19394.8	13184.7	19592.1	15851.8	18174.3	1759.05	0	7132.97	2756.65	11971.2	8989.87	11634.8	16590.3	6320.66	2.62478	9.19602e-05	up	yes
neg_1201	Myo-Inositol Glutamate	metab_12484	B(ii)	0	46.3	-	-	-	HMDB0254974	M+Hac-H	C11H17NO10	1.60765	-	neg	-	-	-	-	Organic acids and derivatives	Carboxylic acids and derivatives	382.099	0.144021	46.4	-0.637294	-	Amino acids, peptides, and analogues	95821.6	71179.8	79203.2	94629.1	117533	66786.1	114578	54806	115637	0.387502	0	24159.4	32583.7	23017.2	42414	69904.8	90019.3	27439.9	3.2806	0.000129015	up	yes
neg_4506	Pg(38:5)	metab_15515	B(i)	45.8	0	-	-	-	HMDB0010582	M-H	C44H77O10P	6.73263	-	neg	-	-	-	-	Lipids and lipid-like molecules	Glycerophospholipids	795.52	1.16715	45.3	2.03299	-	Glycerophosphoglycerols	1.19572e+06	871481	796035	722753	1.12968e+06	1.53033e+06	795623	449626	238471	13128.9	324.326	44837.2	134311	196836	139903	239873	858858	109888	7.81578	0.00021832	up	yes
neg_1951	8-Azaspiro[4.5]Decane-7,9-Dione	metab_13176	B(ii)	0	42.7	nonnatural	-	-	HMDB0245995	M-H2O-H	C9H13NO2	4.50048	-	neg	-	-	-	-	Organoheterocyclic compounds	Azaspirodecane derivatives	148.077	0.0451158	46.3	1.32148	-	Not Available	17585.3	13172.7	17794	15772.5	10207.6	15631.8	12575.4	16437.9	12812.7	18904.2	21621	17042.6	20022.1	21008.3	20621.1	21147.4	14665.5	20052.4	0.731361	0.000271042	down	yes
neg_5565	Icofungipen	metab_16479	B(ii)	0	65.5	nonnatural	-	-	HMDB0253367	M+FA-H	C7H11NO2	5.53423	-	neg	-	-	-	-	Organic acids and derivatives	Carboxylic acids and derivatives	186.078	0.110999	48.6	2.82652	-	Amino acids, peptides, and analogues	2772.83	1535.31	1543.56	3465.58	1870.36	2324.84	2484.77	4130.01	3129.4	1765.51	9993.74	4750.9	8308.56	11297.9	7105.7	10162.5	2584.07	7626.41	0.338832	0.000707272	down	yes
neg_3348	Melleolide	metab_14443	B(ii)	0	62.3	-	-	-	HMDB0035689	M-H2O-H	C23H28O6	6.74177	-	neg	-	-	-	-	Lipids and lipid-like molecules	Prenol lipids	381.174	0.0664023	49.4	8.31702	82869-08-7	Sesquiterpenoids	2.27191e+06	1.65044e+06	1.75152e+06	1.64898e+06	1.93505e+06	2.30704e+06	1.81969e+06	1.66026e+06	1.32998e+06	492138	199799	1.56244e+06	1.45287e+06	1.21474e+06	906538	915355	1.81943e+06	963411	1.88853	0.000836718	up	yes
pos_7457	Pa(Pgd1/I-14:0)	metab_6643	B(ii)	0	43.3	-	-	-	HMDB0267614	M+H-2H2O	C37H67O11P	6.9786	-	pos	-	-	-	-	Not Available	Not Available	683.434	0.0167433	40.4	7.66509	-	Not Available	256652	277867	157808	295580	233592	359677	280236	257729	298301	111306	42219.7	147064	211458	183872	194512	156032	268605	149495	1.79675	0.000859376	up	yes
pos_2257	3,5-Dimethyl-N-(2-Propylsulfonyl-1,3-Benzothiazol-6-Yl)Benzenesulfonamide	metab_2050	B(i)	69.8	0	-	-	-	-	M+H	C18H20N2O4S3	3.67283	-	pos	-	-	-	-	-	-	425.07	0.09085	47.8	9.44608	-	-	27292.2	25663.6	29054.3	30364.1	17277.8	35773.7	29426.7	30149.3	34625.7	8784.5	13609.8	9940.65	28385.7	8356.16	22600	14670.3	28847.5	15192.5	1.8988	0.000869177	up	yes
pos_7887	Gpcho(14:1/20:3)	metab_7007	B(i)	59.2	0	-	map01100;map00564;map00590;map00591;map00592;map05231;map04723	Metabolic pathways;Glycerophospholipid metabolism;Arachidonic acid metabolism;Linoleic acid metabolism;alpha-Linolenic acid metabolism;Choline metabolism in cancer;Retrograde endocannabinoid signaling	HMDB0007914	M+H	C42H76NO8P	6.39715	C00157	pos	Lipids	Phospholipids	Metabolism;Metabolism;Metabolism;Metabolism;Metabolism;Human Diseases;Organismal Systems	Global and overview maps;Lipid metabolism;Lipid metabolism;Lipid metabolism;Lipid metabolism;Cancer: overview;Nervous system	Lipids and lipid-like molecules	Glycerophospholipids	754.543	0.209269	45.7	6.52385	-	Glycerophosphocholines	845686	2.92462e+06	2.95246e+06	2.06554e+06	2.45034e+06	4.915e+06	3.56901e+06	2.81041e+06	1.52581e+06	586382	1.92205e+07	8.47653e+06	3.126e+06	1.66243e+06	3.4728e+06	3.47311e+06	2.67321e+06	5.71682e+06	0.467604	0.183308	down	no
pos_5995	21-Desacetyl Deflazacort	metab_5357	B(ii)	0	74.8	nonnatural	-	-	HMDB0245604	M+H-H2O	C23H29NO5	7.66025	-	pos	-	-	-	-	Lipids and lipid-like molecules	Steroids and steroid derivatives	382.204	0.469551	50.7	7.2608	-	Hydroxysteroids	21609.2	16048	10521.2	13108.1	10492.8	13310.8	12317.9	9990.29	11946.5	0	7146.26	9510.11	10309.3	5459.16	0	5311.05	13260.5	5390.84	2.45982	0.00119793	up	yes
neg_1939	2-Methylhippuric Acid	metab_13164	B(i)	54.1	0	-	-	-	HMDB0011723	M-H	C10H11NO3	4.4942	C01586	neg	-	-	-	-	Benzenoids	Benzene and substituted derivatives	192.067	0.011371	50.1	1.65353	42013-20-7	Benzoic acids and derivatives	2.7009e+07	2.23397e+07	2.34154e+07	2.42244e+07	1.52011e+07	2.44209e+07	1.91015e+07	2.11515e+07	1.93792e+07	2.46617e+07	3.58882e+07	2.39621e+07	2.90907e+07	2.91765e+07	2.79767e+07	3.27644e+07	2.18047e+07	2.90743e+07	0.749965	0.00213792	down	yes
neg_4417	5Alpha-Pregnan-20Alpha-Ol-3-One	metab_15439	B(ii)	0	46.6	-	map00140	Steroid hormone biosynthesis	HMDB0060408	2M-H	C21H34O2	6.88315	C18041	neg	-	-	Metabolism	Lipid metabolism	Lipids and lipid-like molecules	Steroids and steroid derivatives	635.506	0.20357	46.2	2.81346	516-59-6;_	Pregnane steroids	194489	198074	240047	197966	312137	435030	289588	298769	275789	15615.5	0	196753	258490	116027	43770.6	144741	271321	110771	2.44939	0.00234539	up	yes
neg_1200	2,5-Dioxopyrrolidin-1-Yl 2-(Acetylthio)Acetate	metab_12483	B(ii)	0	50.4	nonnatural	-	-	HMDB0247382	M+FA-H	C8H9NO5S	1.60765	-	neg	-	-	-	-	Organoheterocyclic compounds	Pyrrolidines	276.018	0.0928158	47.1	-0.707983	-	Pyrrolidones	100280	110308	117649	127755	124097	114028	67300.8	70210.6	122572	3681.31	36698.8	79070.8	66102.3	74389.3	84904.4	66210.5	106022	58722.5	1.80548	0.00244233	up	yes
neg_2892	Dolichyl B-D-Glucosyl Phosphate	metab_14039	B(ii)	0	63.3	-	map00510;map01100	N-Glycan biosynthesis;Metabolic pathways	HMDB0001054	M+FA-H	C21H39O9P	6.19823	C01246	neg	-	-	Metabolism;Metabolism	Glycan biosynthesis and metabolism;Global and overview maps	Lipids and lipid-like molecules	Prenol lipids	511.232	0.0141628	51.1	0.705468	220496-27-5	Sesquiterpenoids	300154	418742	383523	349136	155197	262395	158514	207197	243455	707.414	97055.6	5871.89	195257	178658	166451	129737	275368	110534	2.49125	0.00248591	up	yes
pos_1464	Guanidine, (4-Chloro-3-Methoxy-1-Oxo-1H-2-Benzopyran-7-Yl)-	metab_1340	B(ii)	0	49.6	-	-	-	HMDB0244397	M+H-H2O	C11H10ClN3O3	2.2842	-	pos	-	-	-	-	Phenylpropanoids and polyketides	Isocoumarins and derivatives	250.039	0.426856	42.9	3.61534	-	Not Available	172460	165583	149329	156801	133901	128310	142570	145887	188453	147799	109272	120447	97972.9	123997	110515	132635	153699	120377	1.27682	0.00261381	up	yes
pos_1197	3''-Chloro-3''-Deoxytriphasiol	metab_1089	B(ii)	0	46.3	-	-	-	HMDB0041136	M+Na-H2O	C19H23ClO5	0.920367	-	pos	-	-	-	-	Phenylpropanoids and polyketides	Coumarins and derivatives	371.101	0.112648	43.2	-3.38916	157230-20-1	Not Available	32647.1	34101.4	34048.6	41225.1	33478.5	47017.2	31418.6	28963.9	40748.7	20373.9	26946	27575.2	30250.6	26217.1	30609.1	27010.5	35961	26997.5	1.33201	0.00270331	up	yes
neg_3060	Madlongiside C	metab_14188	B(ii)	0	56.7	-	-	-	HMDB0037904	M-H2O-H	C35H56O10	6.30918	-	neg	-	-	-	-	Lipids and lipid-like molecules	Prenol lipids	617.371	0.0475361	47.9	1.63896	67258-70-2	Triterpenoids	997397	770919	768227	779202	768690	671526	716781	726438	777484	0	141972	694842	531968	504674	638676	607855	775185	445712	1.7392	0.00366187	up	yes
neg_3282	(R)-2-Hydroxystearic Acid	metab_14382	B(i)	94.2	0	-	-	-	-	M-H	C18H36O3	6.72432	C03042	neg	-	-	-	-	-	-	299.26	0.0424549	57.8	1.77608	629-22-1	-	4.6269e+06	3.62499e+06	3.96081e+06	4.28073e+06	3.99845e+06	5.04474e+06	4.2887e+06	8.11072e+06	3.81705e+06	1.97603e+06	815743	3.92964e+06	2.68766e+06	2.91002e+06	2.7441e+06	2.64293e+06	4.63923e+06	2.52945e+06	1.83409	0.00381425	up	yes
neg_4637	3Alpha,7Alpha-Dihydroxycoprostanic Acid	metab_15629	B(ii)	0	56.2	-	-	-	HMDB0000359	M-H	C27H46O4	6.60298	-	neg	-	-	-	-	Lipids and lipid-like molecules	Steroids and steroid derivatives	433.334	0.0601703	47.5	2.94076	17974-66-2	Bile acids, alcohols and derivatives	27788.8	45118.4	94885.6	70137.5	93520.3	72133.6	59982.4	98254.7	62796.4	0	4738.94	61297.2	21296.2	26340.6	29266.2	55706.9	69402	28378	2.44563	0.00387139	up	yes
pos_6342	Dibenzo[A,C]Cyclooctene, 5,6,7,8-Tetrahydro-	metab_5649	B(ii)	0	52.4	-	-	-	HMDB0244111	M+H	C16H16	7.81418	-	pos	-	-	-	-	Benzenoids	Not Available	209.133	0.120657	42.8	0.799905	-	Not Available	18646.7	19550.4	16933.1	19925.2	16866.9	19112.3	22684	19131.1	22085.4	5098.35	13652.2	14436.5	13835.5	18551.4	15633.9	16483.7	19437.2	13955.9	1.39276	0.00404836	up	yes
neg_3382	Betulafolienetriol	metab_14472	B(i)	40.2	0	-	-	-	HMDB0035777	M+FA-H	C30H52O3	6.794	-	neg	-	-	-	-	Lipids and lipid-like molecules	Prenol lipids	505.391	0.0896434	44.8	2.58766	-	Diterpenoids	80104.1	55726.8	65781.7	48697.1	75938.9	64373.9	34014.8	38880.2	53840.4	0	36615.1	60040.8	19415	17571.5	6258.66	43226.1	57484.2	26161	2.19732	0.00440231	up	yes
neg_4731	Ethyl Myristate	metab_15716	B(i)	48.6	0	-	-	-	HMDB0034153	M-H	C16H32O2	6.4741	-	neg	-	-	-	-	Lipids and lipid-like molecules	Fatty Acyls	255.233	0.0534282	48.6	1.76223	124-06-1	Fatty acid esters	1.15776e+06	816565	795988	789909	893755	659007	856841	921171	977453	151860	315620	653044	580812	818774	694341	685136	874273	557084	1.56937	0.00471984	up	yes
neg_3135	Lysopc(18:1(11Z)/0:0)	metab_14251	B(ii)	0	77.8	-	map00564;map05231	Glycerophospholipid metabolism;Choline metabolism in cancer	HMDB0010385	M+FA-H	C26H52NO7P	6.50972	C04230	neg	Lipids	Phospholipids	Metabolism;Human Diseases	Lipid metabolism;Cancer: overview	Lipids and lipid-like molecules	Glycerophospholipids	566.348	0.0138929	53.9	2.90628	-	Glycerophosphocholines	2.0165e+07	1.63476e+07	1.97023e+07	2.30701e+07	1.48366e+07	1.19882e+07	1.50785e+07	1.88418e+07	1.79461e+07	7.80221e+06	8.54664e+06	7.37924e+06	1.12013e+07	1.27925e+07	1.19868e+07	9.12022e+06	1.75529e+07	9.8327e+06	1.78516	0.004786	up	yes
neg_1326	N-(2-Formyl-3-Chlorophenyl)Anthranilic Acid	metab_12604	B(ii)	0	48.7	-	-	-	HMDB0060006	M+Cl	C14H10ClNO3	2.48465	-	neg	-	-	-	-	Benzenoids	Benzene and substituted derivatives	310.003	0.0826339	42.7	-5.65452	-	Benzoic acids and derivatives	177562	156257	156282	157798	157266	140581	143946	137945	161410	142050	76629.7	119034	106097	146257	138390	132691	154339	123021	1.25457	0.00493665	up	yes
neg_4386	Arginyl-Glycyl-Glutamyl-Serine	metab_15412	B(ii)	0	40.3	nonnatural	-	-	HMDB0248575	M-H2O-H	C16H29N7O8	6.97422	-	neg	-	-	-	-	Organic acids and derivatives	Carboxylic acids and derivatives	428.188	0.484755	45.7	-4.30659	-	Amino acids, peptides, and analogues	2100.16	5810.04	8659.93	1215.64	3806.26	6704.77	10328.9	7039.89	11992.5	0	494.568	1815.88	3850.9	1959.66	0	2706.06	6406.45	1546.72	4.14195	0.00497791	up	yes
pos_5881	Beta-Sitosterol 3-O-Beta-D-Galactopyranoside	metab_5264	B(ii)	0	60	-	-	-	HMDB0033949	M+ACN+Na	C35H60O6	7.59785	-	pos	-	-	-	-	Phenylpropanoids and polyketides	Coumarins and derivatives	640.458	0.916056	48.2	6.47522	55057-29-9;	Furanocoumarins	20483.4	31858.6	27427.6	35594	54097.3	23544.3	20943.2	20306.1	23269.9	0	1635.78	13630.2	17891.8	18234.3	21924	10150	28613.8	11923.7	2.39974	0.00499341	up	yes
pos_7893	Polypodine B	metab_7012	B(ii)	0	44.6	-	-	-	HMDB0302993	M+H	C27H44O8	6.39715	C08834;_	pos	-	-	-	-	Lipids and lipid-like molecules	Steroids and steroid derivatives	497.306	0.0339051	43.1	-9.83632	18069-14-2;_;	Bile acids, alcohols and derivatives	1.05765e+06	942779	552583	651429	482612	744273	727971	723955	609656	0	212170	27449.5	224744	622711	509979	732601	721434	332808	2.16772	0.00541112	up	yes
neg_4742	2-Hydroxymyristic Acid	metab_15726	B(i)	85.8	0	-	-	-	HMDB0002261;LMFA01050484	M-H	C14H28O3	6.45753	-	neg	-	-	-	-	Lipids and lipid-like molecules	Fatty Acyls	243.197	0.0664947	55.7	1.61781	2507-55-3;	Fatty acids and conjugates	237954	197451	195941	210092	221988	263641	229922	351825	230694	0	74430.7	227741	140533	168420	166417	177245	237723	136398	1.74286	0.00546704	up	yes
pos_10373	2-Oxindole	metab_9236	B(i)	94.1	0	-	map01100	Metabolic pathways	HMDB0061918	M+H	C8H7NO	3.62688	C12312	pos	-	-	Metabolism	Global and overview maps	Organoheterocyclic compounds	Indoles and derivatives	134.06	0.00846212	57.9	-0.190253	59-48-3	Indolines	125546	80481.5	121456	155073	71724.4	87860.7	119884	104123	89522.5	183727	162251	102250	146846	184524	122004	177783	106186	154198	0.688632	0.00553971	down	yes
neg_7896	1-Nonadecanoyl-Glycero-3-Phosphoethanolamine	metab_18654	B(ii)	0	57.2	-	-	-	HMDB0243971	M+FA-H, 2M+FA-H, M+Cl	C24H50NO7P	6.47795	-	neg	-	-	-	-	Lipids and lipid-like molecules	Glycerophospholipids	540.332	0.0229655	50.5	2.68368	_;	Glycerophosphoethanolamines	6.20437e+07	4.31267e+07	3.97644e+07	3.94614e+07	4.32355e+07	3.08304e+07	3.96261e+07	4.63405e+07	5.23425e+07	1.42056e+06	1.38006e+07	2.45356e+07	2.26812e+07	4.04205e+07	3.59578e+07	3.83329e+07	4.40857e+07	2.5307e+07	1.74203	0.00596305	up	yes
pos_7282	Pc(Dime(11,5)/Pgf1Alpha)	metab_6478	B(ii)	0	51.3	-	-	-	HMDB0289105	M+NH4	C50H90NO12P	7.10053	-	pos	-	-	-	-	Not Available	Not Available	945.659	0.0709364	43.6	5.88759	-	Not Available	377605	452258	333222	262485	511808	402730	176874	195850	318221	0	207882	246993	132735	178509	190933	243794	336784	171549	1.96319	0.00613327	up	yes
neg_3145	7,8-Dehydro-Beta-Micropteroxanthin	metab_14261	B(ii)	0	52.9	-	-	-	HMDB0038506	M+Na-2H	C27H38O2	6.52435	-	neg	-	-	-	-	Lipids and lipid-like molecules	Prenol lipids	415.265	0.0788065	46.1	9.17517	148031-76-9	Sesquiterpenoids	64870.4	84190.4	97147.5	101443	116133	125949	93834.8	106645	102532	0	26577.3	73270.8	99881.5	70906.7	58994.9	73938.5	99194	57652.8	1.72054	0.00637714	up	yes
pos_6671	Platelet-Activating Factor	metab_5917	B(ii)	0	60.5	-	map00565;map01100;map04080;map05310	Ether lipid metabolism;Metabolic pathways;Neuroactive ligand-receptor interaction;Asthma	HMDB0062195	M+K	C26H54NO7P	7.60678	C04598;_	pos	-	-	Metabolism;Metabolism;Environmental Information Processing;Human Diseases	Lipid metabolism;Global and overview maps;Signaling molecules and interaction;Immune disease	Lipids and lipid-like molecules	Glycerophospholipids	562.327	0.237103	50.5	0.171606	-;_;74389-68-7	Glycerophosphocholines	188414	103926	91970.8	112152	94693.3	57070.3	84444.4	148241	162132	0	0	19567.4	31488.8	100047	55537.1	112172	115894	45544.6	2.54462	0.00639016	up	yes
neg_2045	1,4-Cyclohexanedicarboxylic Acid	metab_13266	B(i)	69.9	0	-	-	-	-	M-H	C8H12O4	4.82458	-	neg	-	-	-	-	-	-	171.067	0.0465602	52.3	1.56448	-	-	29248.4	40723.6	41017.8	41499.3	55623.2	40088.4	34337.5	22665.2	29783.4	86051.2	59668.9	48745.6	36816	67497.2	84164.4	42952.3	37220.8	60842.2	0.611759	0.00639268	down	yes
neg_6299	Dihyroxy-1H-Indole Glucuronide I	metab_17172	B(ii)	0	55.9	-	-	-	HMDB0059997	M-H	C14H15NO8	3.56083	-	neg	-	-	-	-	Organic oxygen compounds	Organooxygen compounds	324.073	0.0396871	49.7	2.16825	-	Carbohydrates and carbohydrate conjugates	108854	65159.8	196783	1.43757e+06	142151	74044.2	264898	29106.8	27192.5	2.2919e+06	2.0461e+06	491468	563992	308490	1.80773e+06	3.09219e+06	260640	1.51455e+06	0.17209	0.0064444	down	yes
neg_1602	Benzoic Acid, 2-[3,6-Bis(Acetyloxy)-2,7-Dichloro-9H-Xanthen-9-Yl]-	metab_12861	B(ii)	0	62.7	nonnatural	-	-	HMDB0246648	M+Na-2H	C24H16Cl2O7	3.62548	-	neg	-	-	-	-	Organoheterocyclic compounds	Benzopyrans	507.004	0.0706157	41	4.76481	-	1-benzopyrans	102271	187685	223801	210925	175496	207072	178172	167901	142722	65102.3	17247.3	70512	140511	99830.3	193715	127965	177338	102126	1.73646	0.00701209	up	yes
pos_4668	Taurohyodeoxycholic Acid	metab_4205	B(i)	65.5	0	-	-	-	-	M+H	C26H45NO6S	6.35665	-	pos	-	-	-	-	-	-	500.304	0.67513	47.9	0.072181	-	-	147868	28337.5	215018	146138	27717.3	0	130091	186530	204933	51119.4	0	2517.48	64075.5	1503.99	10850	2754.84	120737	18974.5	6.36313	0.00722525	up	yes
neg_3824	5B-Cyprinol Sulfate	metab_14881	B(ii)	0	44.9	-	map00120	Primary bile acid biosynthesis	HMDB0006888	M+Na-2H	C27H48O8S	7.54218	C05468	neg	-	-	Metabolism	Lipid metabolism	Lipids and lipid-like molecules	Steroids and steroid derivatives	553.286	0.667212	44.2	8.41847	-	Bile acids, alcohols and derivatives	78078.2	115229	87107.1	75626.6	54466.3	167421	131343	152293	51706.6	0	24979.2	110806	3157.54	31375	41671.3	53814	101474	37971.8	2.67236	0.00724477	up	yes
pos_9395	3-Amino-2-Naphthoic Acid	metab_8368	B(i)	63.8	0	-	-	-	-	M+H-H2O	C11H9NO2	5.08527	-	pos	-	-	-	-	-	-	170.06	0.436119	51.9	0.880968	-	-	5155.07	0	0	0	0	0	0	0	0	7577.46	4292.7	974.904	5069.78	3973.5	0	7746.32	572.785	4233.52	0.135298	0.00770257	down	yes
neg_2008	3-Indole Carboxylic Acid Glucuronide	metab_13230	B(ii)	0	76.5	-	-	-	HMDB0013189	M-H	C15H15NO8	4.72587	-	neg	-	-	-	-	Organic oxygen compounds	Organooxygen compounds	336.073	0.0311546	53.3	2.61627	-	Carbohydrates and carbohydrate conjugates	14851.2	10138.1	4551.36	6350.48	614.221	12030.6	20780.3	16263.7	4523.6	0	64015.9	23968.4	38530	19148.9	34925.3	46139.3	10011.5	32389.7	0.309095	0.00783527	down	yes
neg_2789	Alpha-Hydroxy-Tamoxifen-O-Glucuronide	metab_13945	B(ii)	0	50.4	-	-	-	HMDB0060808	M+Cl	C32H37NO8	6.14487	-	neg	-	-	-	-	Phenylpropanoids and polyketides	Stilbenes	598.217	0.670151	46.4	-7.96794	-	Stilbene glycosides	23021.3	6389.74	30610.1	34027.2	58845.5	21424.4	14477.1	32898.7	64255.7	0	0	3842.59	27061.2	0	16157.6	0	31772.2	6723.06	4.72585	0.00793592	up	yes
neg_3088	3-Hydroxyundecanoic Acid	metab_14211	B(ii)	0	40.1	-	-	-	HMDB0061654	M+Cl	C11H22O3	6.3908	-	neg	-	-	-	-	Organic acids and derivatives	Hydroxy acids and derivatives	237.125	0.0348644	46.1	-7.05296	-	Medium-chain hydroxy acids and derivatives	398444	397679	536979	662043	559469	530365	469836	298508	451084	16931.1	403399	436495	124824	216497	359622	363418	478267	274455	1.74261	0.00827961	up	yes
pos_4178	4-Benzyl-2-[2-(Cyclohexen-1-Yl)Ethylamino]Pyrido[3,4-B]Pyrazin-3-One	metab_3789	B(i)	45.3	0	-	-	-	-	M+H	C22H24N4O	5.91172	-	pos	-	-	-	-	-	-	361.201	0.215564	43.9	-4.48239	-	-	27323.1	13396.7	13012.2	11879.1	27508.3	22427.2	8118.67	14397.4	16283.6	0	0	9067.52	6348.56	8255.58	14156.3	12849.3	17149.6	7239.6	2.36886	0.0084199	up	yes
pos_11288	3-[2-(2-Cyanoethyl)Hydrazono]-2-{[(4-Nitrobenzoyl)Oxy]Imino}-N-Phenylbutanamide	metab_10064	B(i)	59.6	0	-	-	-	-	M+Na	C20H18N6O5	1.79718	-	pos	-	-	-	-	-	-	445.12	0.0833639	49	-7.1444	-	-	75553.7	86608.7	105111	88555.5	70931.2	99663.4	65848.6	86002.1	94602	31492.6	44845	67140.9	81990.6	71752.6	57885.1	77966.1	85875.2	61867.6	1.38805	0.00847753	up	yes
neg_3426	(6Beta,7Alpha,12Beta,13Beta)-7-Hydroxy-11,16-Dioxo-8,14-Apianadien-22,6-Olide	metab_14515	B(ii)	0	59.8	-	-	-	HMDB0031380	M-H	C23H28O5	6.89207	-	neg	-	-	-	-	Lipids and lipid-like molecules	Prenol lipids	383.19	0.106519	49	8.80916	403613-16-1	Terpene lactones	1.38136e+06	1.03749e+06	990151	922144	1.02374e+06	1.14308e+06	1.09783e+06	898058	1.00683e+06	681476	95436.4	954278	1.05963e+06	746062	587613	782565	1.05563e+06	701009	1.50587	0.0087333	up	yes
neg_7100	Beta-Propiolactone	metab_17906	B(ii)	0	46.8	nonnatural	-	-	HMDB0249149	M-H	C3H4O2	0.57545	C19297	neg	-	-	-	-	Organoheterocyclic compounds	Lactones	71.0139	0.0694297	48.5	1.06862	57-57-8;_	Beta propiolactones	35256.6	27183	34123.5	32512.4	40724.2	32872.6	39779.6	47317.7	29086.5	0	18297	31615	14441.6	27470.1	27140.3	33126.5	35428.4	21727.2	1.6306	0.00931602	up	yes
pos_7671	Lpc(18:1-Sn2)	metab_6824	B(i)	85.5	0	-	-	-	-	2M+H	C26H52NO7P	6.68852	-	pos	-	-	-	-	-	-	1043.7	0.103882	54.4	-1.56231	-	-	1.45158e+06	1.33552e+06	1.71928e+06	1.79083e+06	834959	718760	847318	777978	1.31956e+06	0	44133.1	236529	399746	347277	929568	1.50449e+06	1.19953e+06	494534	2.42558	0.0104251	up	yes
neg_7081	L-Threonine	metab_17888	B(i)	91.7	0	drug:DB00156	map01100;map04978;map02010;map00260;map00290;map00470;map00860;map01230;map04974;map00970	Metabolic pathways;Mineral absorption;ABC transporters;Glycine, serine and threonine metabolism;Valine, leucine and isoleucine biosynthesis;D-Amino acid metabolism;Porphyrin metabolism;Biosynthesis of amino acids;Protein digestion and absorption;Aminoacyl-tRNA biosynthesis	HMDB0000167;PW_C000109	M-H	C4H9NO3	0.584533	C00188	neg	Peptides	Amino acids	Metabolism;Organismal Systems;Environmental Information Processing;Metabolism;Metabolism;Metabolism;Metabolism;Metabolism;Organismal Systems;Genetic Information Processing	Global and overview maps;Digestive system;Membrane transport;Amino acid metabolism;Amino acid metabolism;Metabolism of other amino acids;Metabolism of cofactors and vitamins;Global and overview maps;Digestive system;Translation	Organic acids and derivatives	Carboxylic acids and derivatives	118.051	0.0566282	57.2	1.61759	72-19-5	Amino acids, peptides, and analogues	38034.1	32586.8	49916.3	46401.9	34893.1	39615.5	28983	31053	60282.3	3261.75	18980.3	29349.9	12291.5	0	32492.2	46103.2	40196.2	20354.1	1.97485	0.0106389	up	yes
neg_5699	P-Cresol Sulfate	metab_16604	B(i)	90	0	-	-	-	HMDB0011635	M-H	C7H8O4S	5.07463	-	neg	-	-	-	-	Organic acids and derivatives	Organic sulfuric acids and derivatives	187.007	0.0108194	56.6	1.52914	3233-58-7	Arylsulfates	2.83662e+08	2.12115e+08	2.8004e+08	3.58426e+08	3.54407e+08	4.23879e+08	260833253	413940311	1.87423e+08	9.42479e+07	9.15407e+08	3.66087e+08	5.13378e+08	8.97509e+08	8.42755e+08	7.41737e+08	3.08303e+08	6.24446e+08	0.493722	0.0107615	down	yes
neg_3078	Glycerophospho-N-Oleoyl Ethanolamine	metab_14203	B(i)	94.1	0	-	-	-	-	M+Hac-H	C23H46NO7P	6.35615	-	neg	-	-	-	-	-	-	538.316	0.327363	57	2.94143	-	-	1.85431e+06	1.1652e+06	1.44242e+06	1.73716e+06	1.69117e+06	945154	1.58519e+06	1.47967e+06	1.7276e+06	0	654314	623825	700531	1.11278e+06	1.33348e+06	1.71935e+06	1.51421e+06	877754	1.7251	0.010797	up	yes
pos_7483	Lpc(17:0)	metab_6668	B(i)	98.2	0	-	map00564;map05231	Glycerophospholipid metabolism;Choline metabolism in cancer	HMDB0012108	M+Na	C25H52NO7P	6.96263	C04230	pos	Lipids	Phospholipids	Metabolism;Human Diseases	Lipid metabolism;Cancer: overview	Lipids and lipid-like molecules	Glycerophospholipids	532.337	0.146022	58.1	-0.0923718	50930-23-9	Glycerophosphocholines	2.69222e+06	1.43294e+06	1.4061e+06	1.59021e+06	2.31604e+06	2.38916e+06	1.9058e+06	1.91411e+06	1.90959e+06	450578	521348	592831	688801	1.1326e+06	627738	967151	1.95068e+06	711578	2.75315	0.0110712	up	yes
pos_9997	Amastatin	metab_8913	B(ii)	0	48.5	nonnatural	-	-	HMDB0248277	M+ACN+H	C21H38N4O8	4.34038	C01552;_	pos	-	-	-	-	Organic acids and derivatives	Peptidomimetics	516.3	0.0661759	46.8	-5.25088	67655-94-1;69400-55-1;_	Hybrid peptides	143700	133160	229850	158115	251625	129756	190969	237408	260459	4053.2	124616	115563	188881	98067.6	157058	89263.2	192782	111072	1.73566	0.0110816	up	yes
neg_3361	Pa(18:1(9Z)/18:2(9Z,12Z))	metab_14453	B(ii)	0	41.7	-	map01100;map00564;map04070;map00561;map05212;map05200;map04975;map04024;map04072;map04912;map05231;map04666	Metabolic pathways;Glycerophospholipid metabolism;Phosphatidylinositol signaling system;Glycerolipid metabolism;Pancreatic cancer;Pathways in cancer;Fat digestion and absorption;cAMP signaling pathway;Phospholipase D signaling pathway;GnRH signaling pathway;Choline metabolism in cancer;Fc gamma R-mediated phagocytosis	HMDB0114927	M+FA-H	C39H71O8P	6.74177	_;C00416	neg	-;Lipids	-;Phospholipids	Metabolism;Metabolism;Environmental Information Processing;Metabolism;Human Diseases;Human Diseases;Organismal Systems;Environmental Information Processing;Environmental Information Processing;Organismal Systems;Human Diseases;Organismal Systems	Global and overview maps;Lipid metabolism;Signal transduction;Lipid metabolism;Cancer: specific types;Cancer: overview;Digestive system;Signal transduction;Signal transduction;Endocrine system;Cancer: overview;Immune system	Lipids and lipid-like molecules	Glycerophospholipids	743.49	1.45814	44	4.18669	_;	Glycerophosphates	376953	294965	403599	183419	856144	881529	67903.1	67903.1	67903.1	445.661	10006.8	0	44.3098	8.07689	0	0.0651003	355591	1500.7	236.95	0.0112312	up	yes
neg_1551	D-Glucuronic Acid	metab_12813	B(i)	40.4	0	-	map01100;map01250;map01240;map00520;map00040;map00562;map00053	Metabolic pathways;Biosynthesis of nucleotide sugars;Biosynthesis of cofactors;Amino sugar and nucleotide sugar metabolism;Pentose and glucuronate interconversions;Inositol phosphate metabolism;Ascorbate and aldarate metabolism	-;HMDB0000127;PW_C000082	M-H	C6H10O7	3.56083	C16245;C00191	neg	-;Carbohydrates	-;Monosaccharides	Metabolism;Metabolism;Metabolism;Metabolism;Metabolism;Metabolism;Metabolism	Global and overview maps;Global and overview maps;Global and overview maps;Carbohydrate metabolism;Carbohydrate metabolism;Carbohydrate metabolism;Carbohydrate metabolism	Organic oxygen compounds	Organooxygen compounds	193.036	0.0763566	46.1	1.58187	6556/12/3;70021-34-0;6556-12-3	Carbohydrates and carbohydrate conjugates	14790.9	16743.7	14548.6	18687.8	14397.1	13008.8	18086.8	18234.8	16205.4	31286.5	21372	17643.8	17051.7	15352.3	25834.6	28364.8	16078.2	22415.1	0.717294	0.0113	down	yes
neg_3910	Archangelicin	metab_14965	B(ii)	0	53.6	-	-	-	HMDB0030845	M+Cl	C24H26O7	7.98063	C09116;_	neg	-	-	-	-	Phenylpropanoids and polyketides	Coumarins and derivatives	461.136	0.0776809	47.8	-1.80807	2607-56-9	Furanocoumarins	12673.7	8877.69	11052.2	6995.87	3854.09	3131.82	2564.81	0	4292.33	45995.4	20557.8	13451.8	19892.9	13085.9	17272.4	4178.39	5938.06	19204.9	0.309194	0.0119112	down	yes
pos_7464	Gpcho(15:0/18:2)	metab_6650	B(i)	83.6	0	-	map01100;map00564;map00590;map00591;map00592;map05231;map04723	Metabolic pathways;Glycerophospholipid metabolism;Arachidonic acid metabolism;Linoleic acid metabolism;alpha-Linolenic acid metabolism;Choline metabolism in cancer;Retrograde endocannabinoid signaling	HMDB0007940	M+Na	C41H78NO8P	6.97043	C00157	pos	Lipids	Phospholipids	Metabolism;Metabolism;Metabolism;Metabolism;Metabolism;Human Diseases;Organismal Systems	Global and overview maps;Lipid metabolism;Lipid metabolism;Lipid metabolism;Lipid metabolism;Cancer: overview;Nervous system	Lipids and lipid-like molecules	Glycerophospholipids	766.535	0.179214	52.7	-0.42396	-	Glycerophosphocholines	2.2029e+06	1.6665e+06	898792	527755	451283	2.17821e+06	600148	1.26843e+06	473813	534591	1.77043e+06	396277	1.15803e+06	705964	292365	722785	1.14087e+06	797206	1.43108	0.304075	up	no
neg_2355	2-Hydroxybenzaldehyde Oxime	metab_13559	B(ii)	0	67.5	nonnatural	-	-	HMDB0245151	M-H	C7H7NO2	5.7244	-	neg	-	-	-	-	Benzenoids	Phenols	136.041	0.674597	51.5	1.54211	-	1-hydroxy-4-unsubstituted benzenoids	0	1063.43	801.007	818.987	2562.55	1900.39	843.475	1793.51	389.627	246.93	0	0	0	430.976	560.096	335.038	1130.33	224.72	5.02995	0.0125638	up	yes
neg_1204	8-Hydroxyefavirenz	metab_12487	B(ii)	0	60.3	nonnatural	-	-	HMDB0247440	M+FA-H	C14H9ClF3NO3	1.6184	-	neg	-	-	-	-	Organoheterocyclic compounds	Benzoxazines	376.019	0.32882	44.7	-5.11287	-	Not Available	37833.1	47872.8	62569.1	83220.4	71245.7	37867.3	55015.7	59594.9	74804.2	0	0	19874.6	17324.8	39304.6	48444.2	73694.6	58891.5	28377.6	2.07528	0.0133998	up	yes
pos_5135	Gpcho(15:0/22:6)	metab_4592	B(i)	70.6	0	-	map01100;map00564;map00590;map00591;map00592;map05231;map04723	Metabolic pathways;Glycerophospholipid metabolism;Arachidonic acid metabolism;Linoleic acid metabolism;alpha-Linolenic acid metabolism;Choline metabolism in cancer;Retrograde endocannabinoid signaling	HMDB0007958	M+H	C45H78NO8P	6.97043	C00157	pos	Lipids	Phospholipids	Metabolism;Metabolism;Metabolism;Metabolism;Metabolism;Human Diseases;Organismal Systems	Global and overview maps;Lipid metabolism;Lipid metabolism;Lipid metabolism;Lipid metabolism;Cancer: overview;Nervous system	Lipids and lipid-like molecules	Glycerophospholipids	792.551	0.179633	50	-2.98408	253127-60-5	Glycerophosphocholines	1.27642e+06	1.70629e+06	1.0895e+06	1.3159e+06	1.17037e+06	2.56663e+06	1.18658e+06	1.70239e+06	1.12399e+06	698258	2.28244e+06	1.1092e+06	1.33131e+06	1.04002e+06	1.15198e+06	1.293e+06	1.45979e+06	1.27232e+06	1.14735	0.453321	up	no
pos_7740	2,3,14,22,25-Pentahydroxycholest-7-En-6-One	metab_6885	B(i)	37.7	0	-	-	-	-	M+H-H2O	C27H44O6	6.56183	-	pos	-	-	-	-	-	-	447.31	0.0289555	45.1	-1.30375	-	-	3.8545e+06	4.1648e+06	3.99685e+06	4.2522e+06	4.71212e+06	4.35749e+06	4.56405e+06	3.18012e+06	3.04557e+06	148711	2.90179e+06	2.84547e+06	2.59338e+06	2.05157e+06	1.99646e+06	5.07604e+06	4.01419e+06	2.5162e+06	1.59534	0.0136287	up	yes
pos_5890	Choline	metab_5272	B(i)	38.2	0	drug:DB00122	map01100;map00564;map02010;map04976;map00260;map04725;map05231	Metabolic pathways;Glycerophospholipid metabolism;ABC transporters;Bile secretion;Glycine, serine and threonine metabolism;Cholinergic synapse;Choline metabolism in cancer	HMDB0000097;PW_C000065	M+	C5H14NO+	7.60678	C00114	pos	-	-	Metabolism;Metabolism;Environmental Information Processing;Organismal Systems;Metabolism;Organismal Systems;Human Diseases	Global and overview maps;Lipid metabolism;Membrane transport;Digestive system;Amino acid metabolism;Nervous system;Cancer: overview	Organic nitrogen compounds	Organonitrogen compounds	104.107	0.0647678	45.1	-6.03597	62-49-7	Quaternary ammonium salts	83687.4	34394	41105.3	32306.2	27096.6	26489.9	45194.4	43285.4	57297.8	13004.8	786.994	6681.71	18791.6	42643.8	17775.7	37043.2	43428.6	19532.5	2.2234	0.0138819	up	yes
neg_4676	Lysope(0:0/20:0)	metab_15666	B(ii)	0	75.5	-	-	-	HMDB0011481	M+FA-H	C25H52NO7P	6.5604	-	neg	-	-	-	-	Lipids and lipid-like molecules	Glycerophospholipids	554.348	0.026626	53.8	2.86961	-	Glycerophosphoethanolamines	3.25673e+06	2.18286e+06	1.97495e+06	1.96274e+06	1.77868e+06	1.2265e+06	1.91126e+06	2.20363e+06	2.64382e+06	15040.2	589241	1.04232e+06	1.44725e+06	1.86725e+06	1.92334e+06	1.73878e+06	2.1268e+06	1.23189e+06	1.72645	0.014634	up	yes
neg_3406	Decane-1-Sulfonic Acid	metab_14495	B(ii)	0	73.9	-	-	-	HMDB0250916	2M-H	C10H22O3S	6.87392	-	neg	-	-	-	-	Organic acids and derivatives	Organic sulfonic acids and derivatives	443.248	0.0761736	50.9	-5.10818	-	Organosulfonic acids and derivatives	67456.9	105908	110663	77599.9	147141	113726	90571.9	103645	85764.2	30736.2	68509.1	100082	82337.7	69868.3	51897.9	73986.1	100275	68202.5	1.47026	0.0147997	up	yes
pos_4297	20Beta-Dihydroprednisolone	metab_3894	B(i)	37.3	0	-	-	-	-	M+H	C21H30O5	5.96688	-	pos	-	-	-	-	-	-	363.217	0.0452355	45.2	0.168504	-	-	105672	15095.1	38327	60692.2	69631.6	127346	30944.4	145307	54879.8	0	24072.8	54650.7	30288.1	3841.69	28306.4	9648.31	71988.3	21544	3.34146	0.0148571	up	yes
neg_812	Alpha-D-Glucose	metab_12139	B(i)	83.6	0	-	map01100;map01250;map00520;map01200;map00051;map00052;map00010;map04964	Metabolic pathways;Biosynthesis of nucleotide sugars;Amino sugar and nucleotide sugar metabolism;Carbon metabolism;Fructose and mannose metabolism;Galactose metabolism;Glycolysis / Gluconeogenesis;Proximal tubule bicarbonate reclamation	HMDB0003345;PW_C001851	M-H	C6H12O6	0.5933	C00267	neg	-	-	Metabolism;Metabolism;Metabolism;Metabolism;Metabolism;Metabolism;Metabolism;Organismal Systems	Global and overview maps;Global and overview maps;Carbohydrate metabolism;Global and overview maps;Carbohydrate metabolism;Carbohydrate metabolism;Carbohydrate metabolism;Excretory system	Organic oxygen compounds	Organooxygen compounds	179.056	0.0254705	55.9	1.45432	492-62-6	Carbohydrates and carbohydrate conjugates	700445	648105	649823	642906	819670	710301	778226	879169	604082	56062.5	422186	658661	365335	573120	619978	710183	714747	486503	1.46915	0.0153914	up	yes
pos_10017	Tropolone	metab_8930	B(ii)	0	44	nonnatural	-	-	HMDB0259299	M+H-H2O	C7H6O2	4.32167	C15474	pos	-	-	-	-	Hydrocarbon derivatives	Tropones	105.033	0.373054	47	-0.95795	533-75-5;_	Tropolones	4070.73	1218.47	198.428	2965.17	303.872	2338.65	4624.11	11473.2	4013.83	14443.2	9809.04	1367.82	5502.85	9355.38	8358.47	13434.2	3467.38	8895.85	0.389775	0.0155382	down	yes
neg_1334	N'3-[4-(Tert-Butyl)Benzoyl]-4-Bromo-1,5-Dimethyl-1H-Pyrazole-3-Carbohydrazide	metab_12612	B(i)	65.4	0	-	-	-	-	M+FA-H	C17H21BrN4O2	2.52083	-	neg	-	-	-	-	-	-	437.084	0.212183	42.1	3.19612	-	-	4084.38	0	1461.02	2869.59	5545.78	0	3561.51	2952.54	10383.1	0	0	0	0	0	663.756	0	3428.66	94.8223	36.1588	0.0159474	up	yes
pos_2390	Phenaceturic Acid	metab_2165	B(i)	74	0	-	map00360	Phenylalanine metabolism	HMDB0000821	M+H	C10H11NO3	3.95925	C05598	pos	-	-	Metabolism	Amino acid metabolism	Organic acids and derivatives	Carboxylic acids and derivatives	194.081	0.0129109	54.5	0.397929	500-98-1	Amino acids, peptides, and analogues	1.3862e+07	7.35478e+06	8.68899e+06	9.88258e+06	5.52323e+06	9.85078e+06	1.05205e+07	8.5202e+06	9.15634e+06	1.08765e+07	1.38625e+07	1.04461e+07	1.22608e+07	1.28799e+07	1.01543e+07	1.76278e+07	9.26216e+06	1.25868e+07	0.735861	0.0167438	down	yes
pos_3758	Notoginsenoside R1	metab_3412	B(ii)	0	51.4	-	-	-	HMDB0035363	M+Na	C47H80O18	5.74542	C08961;_	pos	-	-	-	-	Lipids and lipid-like molecules	Prenol lipids	955.532	0.0034699	46.4	8.95262	80418-24-2	Triterpenoids	85498.1	54678.6	60592.5	28183.8	99097.6	79362.7	56578.1	76489.2	70594.6	1.38296e+06	464259	318158	290355	159734	290388	219057	67897.2	446416	0.152094	0.0171086	down	yes
neg_1601	Delafloxacin	metab_12860	B(ii)	0	46.2	nonnatural	-	-	HMDB0250964	M-H2O-H	C18H12ClF3N4O4	3.62548	-	neg	-	-	-	-	Organoheterocyclic compounds	Quinolines and derivatives	421.032	0.159275	41.5	0.143609	-	Quinoline carboxylic acids	16095.6	102013	133921	94380	93428.8	114379	19743.9	35566.1	118871	20187.3	4401.29	31845	33775.1	8612.89	89403.3	5249.31	80933.1	27639.2	2.9282	0.0172672	up	yes
neg_6833	Tricarballylic Acid	metab_17669	B(i)	69	0	drug:DB04562	-	-	HMDB0031193	M-H	C6H8O6	0.76765	C19806	neg	-	-	-	-	Organic acids and derivatives	Carboxylic acids and derivatives	175.025	0.0214824	53.2	1.14697	99-14-9	Tricarboxylic acids and derivatives	2.67848e+06	686298	1.80894e+06	3.31867e+06	1.90179e+06	1.46959e+06	1.27329e+06	1.93883e+06	834281	0	349992	1.57714e+06	534649	1.4671e+06	502246	882490	1.7678e+06	759089	2.32884	0.0173139	up	yes
pos_10213	7-Amino-4-Methylcoumarin	metab_9099	B(i)	61.5	0	nonnatural	-	-	HMDB0247230	M+H	C10H9NO2	3.95925	C01386	pos	-	-	-	-	Phenylpropanoids and polyketides	Coumarins and derivatives	176.071	0.0190955	51.5	0.172762	26093-31-2;_	Not Available	356708	184856	208378	250190	142519	249628	266689	219765	237123	280896	348438	268936	314274	324637	253162	450655	235095	320143	0.734346	0.0173547	down	yes
neg_4047	Vilaprisan	metab_15099	B(ii)	0	49.3	nonnatural	-	-	HMDB0259806	M+Hac-H	C27H29F5O4S	7.4872	-	neg	-	-	-	-	Lipids and lipid-like molecules	Steroids and steroid derivatives	603.184	0.695403	45.8	-1.90999	-	Oxosteroids	56169	53515.5	59709.7	79083.2	78650.7	64483.4	63040.2	68731.2	49177.3	0	16004.1	34526.5	43622	84107.8	37350.4	48763.8	63617.8	37767.8	1.68444	0.0175661	up	yes
neg_4620	1,5-Dibutyl Methyl Hydroxycitrate	metab_15615	B(ii)	0	48.4	-	-	-	HMDB0040461	M+FA-H	C15H26O8	6.62077	-	neg	-	-	-	-	Organic acids and derivatives	Carboxylic acids and derivatives	379.158	0.180144	45.8	-7.4938	-	Tricarboxylic acids and derivatives	259257	309891	283754	265735	322832	400318	340892	308764	280976	0	18432.9	253364	331471	294951	184363	210997	308046	184797	1.66694	0.0177783	up	yes
pos_3671	Tragopogonsaponin M	metab_3332	B(ii)	0	41.5	-	-	-	HMDB0037929	M+Na	C51H76O16	5.62068	-	pos	-	-	-	-	Lipids and lipid-like molecules	Prenol lipids	967.508	0.0911487	43.5	6.20956	-	Triterpenoids	1.71101e+06	1.75181e+06	1.77992e+06	1.42548e+06	1.56558e+06	1.53028e+06	1.68835e+06	1.30397e+06	1.53569e+06	6.02414e+06	2.18067e+06	2.2733e+06	2.44768e+06	2.33576e+06	2.40038e+06	2.22079e+06	1.58801e+06	2.84039e+06	0.559082	0.0181181	down	yes
neg_2549	N-Acetyl-5-Aminosalicylic Acid	metab_13739	B(i)	44.9	0	-	-	-	HMDB0060602	M-H	C9H9NO4	5.90763	-	neg	-	-	-	-	Benzenoids	Benzene and substituted derivatives	194.047	0.0616484	46.8	5.19796	51-59-2	Benzoic acids and derivatives	41825.6	19456.7	34236.7	31425.3	49073.6	26888.5	100658	58441.9	97002.5	162965	278541	68045.4	147183	71460	50881.6	108222	51001	126757	0.402353	0.0182579	down	yes
neg_4396	6-Oxocampestanol	metab_15420	B(ii)	0	58.7	-	map01100	Metabolic pathways	HMDB0304234	M+FA-H	C28H48O2	6.91045	C15789;_	neg	-	-	Metabolism	Global and overview maps	Lipids and lipid-like molecules	Steroids and steroid derivatives	461.364	0.734133	49.2	1.48444	-;_;	Ergostane steroids	46244.1	25693.9	51814.1	2798.51	33776	45036.2	35085.4	24628	62143.9	24312	30012	22334.9	10432.9	4430.1	15123	10994.8	36357.8	16805.7	2.16342	0.0182728	up	yes
neg_1638	3-Iodo-L-Tyrosine	metab_12893	B(i)	53.6	0	drug:DB01758	map01100;map04918;map00350	Metabolic pathways;Thyroid hormone synthesis;Tyrosine metabolism	HMDB0000021	M+FA-H	C9H10INO3	3.7104	C02515	neg	Peptides	Amino acids	Metabolism;Organismal Systems;Metabolism	Global and overview maps;Endocrine system;Amino acid metabolism	Organic acids and derivatives	Carboxylic acids and derivatives	351.971	0.0646489	46.4	7.60068	70-78-0	Amino acids, peptides, and analogues	221419	383407	382488	383249	360292	365984	336040	362798	321567	239980	75201.6	155454	269413	263041	370513	330707	346360	243473	1.42258	0.0184415	up	yes
neg_1944	Methylhippuric Acid	metab_13169	B(i)	56.3	0	nonnatural	-	-	HMDB0255085	2M-H	C10H11NO3	4.4942	-	neg	-	-	-	-	Organic acids and derivatives	Carboxylic acids and derivatives	385.141	0.0212083	49.5	0.450192	-	Amino acids, peptides, and analogues	946903	444105	587757	651642	240496	647953	540636	543087	501962	362041	1.21144e+06	699154	891720	1.03466e+06	849686	1.35152e+06	567171	914317	0.620323	0.0184912	down	yes
pos_10024	Goniomedine B	metab_8934	B(i)	44.6	0	-	-	-	-	M+NH4	C40H48N4O3	4.29467	-	pos	-	-	-	-	-	-	650.408	1.6954	43.2	2.80834	-	-	59.5049	0	0	0	0	0	0	0	0.44111	134.58	93.0732	36.9284	37.7382	86.895	0	0	6.66066	55.6021	0.119792	0.0185376	down	yes
pos_8295	Carteolol	metab_7358	B(ii)	0	48.8	drug:DB00521	-	-	HMDB0014662	M+NH4	C16H24N2O3	5.9762	C06874	pos	-	-	-	-	Organoheterocyclic compounds	Quinolines and derivatives	310.21	0.33943	44.5	-8.09862	51781-06-7	Hydroquinolines	23443.3	20262.4	29244.7	31685	20862.3	9829.97	21865.2	29344.4	9713.42	0	15341.2	11984.5	23567.4	11290.2	7790.09	11425.9	21805.6	11628.5	1.87519	0.018962	up	yes
pos_6203	Novobiocin	metab_5524	B(i)	51.2	0	drug:DB01051	map01100	Metabolic pathways	HMDB0015185	M+H	C31H36N2O11	7.77728	C05080	pos	Antibiotics	Others	Metabolism	Global and overview maps	Phenylpropanoids and polyketides	Coumarins and derivatives	613.245	1.15473	43.4	9.9902	303-81-1	Coumarin glycosides	17440	74578	42053	36979.7	0	78791.8	103031	106385	0	0	5368.4	14954.1	0	5346.72	18066.8	16891.1	51028.7	8661.01	5.89177	0.0189769	up	yes
pos_6991	28-Homobrassinolide	metab_6208	B(ii)	0	45.2	-	-	-	HMDB0030423	M+Na	C29H50O6	7.3844	-	pos	-	-	-	-	Lipids and lipid-like molecules	Steroids and steroid derivatives	517.347	0.0466679	43.6	-5.13439	80483-89-2	Steroid lactones	1.1059e+06	793980	795006	713085	494239	658831	795620	650706	838329	620236	13.5631	273603	568083	539670	581135	771726	760632	479209	1.58727	0.0191911	up	yes
neg_1816	4-Acetamidobenzoic Acid	metab_13057	B(i)	97.2	0	nonnatural	-	-	HMDB0246328	M-H	C9H9NO3	4.15385	-	neg	-	-	-	-	Benzenoids	Benzene and substituted derivatives	178.051	0.0173136	59	1.46493	-	Benzoic acids and derivatives	7.09017e+07	5.73236e+07	6.02155e+07	6.72174e+07	4.22832e+07	6.71425e+07	7.54619e+07	7.73474e+07	5.65944e+07	6.61856e+07	1.06354e+08	5.56099e+07	9.26621e+07	7.45911e+07	9.86376e+07	8.84123e+07	6.3832e+07	8.32076e+07	0.767141	0.0195586	down	yes
pos_3258	4-O-(Indole-3-Acetyl)-D-Glucopyranose	metab_2946	B(ii)	0	53.7	-	-	-	HMDB0301785	M+H-2H2O	C16H19NO7	5.1385	C04197	pos	-	-	-	-	Organoheterocyclic compounds	Indoles and derivatives	302.102	0.143475	48.8	0.441701	52703-89-6	Indolyl carboxylic acids and derivatives	25663.5	60010.7	56006.1	54338.5	101020	137859	39115.4	92692.7	19958.1	3355.58	5274.57	69105.2	2131.76	0	47020.4	13247.3	65184.9	20019.3	3.25611	0.0197264	up	yes
pos_7475	Pc(34:1)	metab_6661	B(i)	91.4	0	-	map01100;map00564;map00590;map00591;map00592;map05231;map04723	Metabolic pathways;Glycerophospholipid metabolism;Arachidonic acid metabolism;Linoleic acid metabolism;alpha-Linolenic acid metabolism;Choline metabolism in cancer;Retrograde endocannabinoid signaling	HMDB0007879	M+Na	C42H82NO8P	6.96263	C00157	pos	Lipids	Phospholipids	Metabolism;Metabolism;Metabolism;Metabolism;Metabolism;Human Diseases;Organismal Systems	Global and overview maps;Lipid metabolism;Lipid metabolism;Lipid metabolism;Lipid metabolism;Cancer: overview;Nervous system	Lipids and lipid-like molecules	Glycerophospholipids	782.568	0.235359	53.9	0.821471	-	Glycerophosphocholines	1.04948e+08	3.07827e+08	3.04198e+08	3.1912e+08	2.85703e+08	4.11179e+08	3.75438e+08	3.64084e+08	3.13894e+08	5.56848e+08	5.92883e+08	4.12401e+08	3.73782e+08	4.6308e+08	4.16972e+08	3.56072e+08	3.09599e+08	4.53148e+08	0.683218	0.0198615	down	yes
neg_5697	Benzyl Sulfate	metab_16602	B(i)	83.9	0	-	-	-	HMDB0034782	2M-H	C7H8O4S	5.07463	-	neg	-	-	-	-	Benzenoids	Benzene and substituted derivatives	375.022	0.0304355	55.3	0.556306	-	Not Available	1.17482e+06	731116	1.25308e+06	1.80329e+06	1.7602e+06	2.26584e+06	1.27865e+06	1.98753e+06	746467	23812.5	3.93258e+06	1.53031e+06	2.59442e+06	4.96708e+06	4.52474e+06	4.04625e+06	1.44455e+06	3.08846e+06	0.467727	0.0199745	down	yes
neg_6259	2-Methoxyacetaminophen Sulfate	metab_17133	B(ii)	0	42.5	-	-	-	HMDB0062550	M-H2O-H	C9H11NO6S	3.62548	-	neg	-	-	-	-	Organic acids and derivatives	Organic sulfuric acids and derivatives	242.013	0.0113377	47.2	1.59359	53446-13-2	Arylsulfates	3.92296e+06	1.34318e+06	1.74657e+06	2.43384e+06	2.13165e+06	1.76597e+06	3.58011e+06	1.30469e+06	2.65385e+06	1.53089e+06	4.7263e+06	3.65793e+06	4.84219e+06	2.15098e+06	6.3023e+06	5.32956e+06	2.32031e+06	4.07717e+06	0.569099	0.0202742	down	yes
pos_1876	Indol-2-One	metab_1708	B(ii)	0	42.1	nonnatural	-	-	HMDB0253466	M+H	C8H5NO	2.97108	-	pos	-	-	-	-	Organoheterocyclic compounds	Indoles and derivatives	132.044	0.251216	47.8	-0.226674	-	Not Available	583.128	0	1015.73	25446.3	1967.91	121.752	3405.29	0	726.414	43466	28571.1	9304.08	6580.77	2784.02	21605.3	70809	3696.28	26160	0.141295	0.0204696	down	yes
neg_2672	Ancymidol	metab_13847	B(ii)	0	44.9	nonnatural	-	-	HMDB0248390	M-H	C15H16N2O2	6.05075	C18774	neg	-	-	-	-	Benzenoids	Phenol ethers	255.115	0.203558	47	2.48072	12771-68-5;_	Anisoles	70890.4	263239	160430	105362	367831	467164	35279.7	254018	37669.8	0	1937.86	122724	7561.11	35009.9	95120	0	195765	37479	5.22332	0.0205193	up	yes
pos_1299	N-(3,4-Difluorophenyl)-2-Ethyl-1-Oxopyrrolo[1,2-D][1,2,4]Triazine-7-Sulfonamide	metab_1183	B(i)	42.1	0	-	-	-	-	M+H	C14H12F2N4O3S	1.7693	-	pos	-	-	-	-	-	-	355.07	0.0343691	45.4	8.84152	-	-	127644	151423	149831	137890	125904	138524	176921	129405	143447	86496.5	85892.1	134373	142751	100767	112102	144813	142332	115313	1.23431	0.0207528	up	yes
pos_3960	Citronellyl Beta-Sophoroside	metab_3599	B(ii)	0	57.9	-	-	-	HMDB0032839	M+NH4	C22H40O11	5.83793	-	pos	-	-	-	-	Lipids and lipid-like molecules	Prenol lipids	498.288	0.0458703	49	-5.17424	209681-41-4	Terpene glycosides	2.86953e+06	1.26005e+06	3.38413e+06	2.1796e+06	1.54494e+06	1.13601e+06	3.13794e+06	3.62522e+06	3.88416e+06	517866	1.11507e+06	1.01799e+06	3.06775e+06	1.01725e+06	1.45516e+06	861803	2.55795e+06	1.29327e+06	1.9779	0.0209498	up	yes
pos_10605	(5-Ethoxypyridin-3-Yl)-(2-Methylpiperidin-1-Yl)Methanone	metab_9452	B(i)	49.2	0	-	-	-	-	M+H	C14H20N2O2	3.30362	-	pos	-	-	-	-	-	-	249.157	0.0516748	41.7	-9.39261	-	-	45057.9	40376	51414.2	36081.1	41000.8	45561.9	58392.9	41694.7	43680.8	84469	66491.2	54659	55250.7	47870.8	40798	60371.1	44806.7	58558.5	0.765161	0.0210227	down	yes
pos_2054	N-(1,4-Dimethyl-2,3-Dioxoquinoxalin-6-Yl)-2-Morpholin-4-Ylacetamide	metab_1866	B(i)	61.6	0	-	-	-	-	M+H	C16H20N4O4	3.37702	-	pos	-	-	-	-	-	-	333.153	0.705056	49.3	-9.46271	-	-	5138.4	2594.07	3361.12	8632.8	21457	16111.3	6565.75	11533.4	21993.6	0	487.686	6674.13	0	1953.38	7226.28	4435.07	10820.8	2968.08	3.64574	0.0210753	up	yes
pos_5015	1-Stearoyl-2-Linoleoyl-Sn-Glycero-3-Phosphatidylcholine	metab_4494	B(i)	55.9	0	-	-	-	HMDB0008039	M+H	C44H84NO8P	6.79832	-	pos	-	-	-	-	Lipids and lipid-like molecules	Glycerophospholipids	786.6	0.377235	48	-0.866828	27098-24-4	Glycerophosphocholines	9.14698e+07	7.8411e+07	2.02674e+08	2.34228e+08	1.9953e+08	2.67711e+08	2.48625e+08	2.02516e+08	2.29528e+08	3.74688e+08	2.49503e+08	654740543	4.0581e+08	2.96531e+08	2.19469e+08	2.07567e+08	1.94966e+08	3.44044e+08	0.566689	0.0211937	down	yes
pos_7366	Octocrylene	metab_6560	B(ii)	0	75.6	nonnatural	-	-	HMDB0255910	M+ACN+H	C24H27NO2	7.04795	-	pos	-	-	-	-	Benzenoids	Benzene and substituted derivatives	403.24	0.0296878	50.4	4.38517	-	Diphenylmethanes	97586.8	53878.2	78700	70225.4	43017.1	60049.1	87972.9	73062.3	90123.7	47639.2	6060.99	49400.3	57532.3	59157.9	68068.3	49187.5	72735.1	48149.5	1.51061	0.0214652	up	yes
neg_1497	N-Succinimidyl 3-(2-Pyridyldithio)Propionate	metab_12763	B(ii)	0	57.5	nonnatural	-	-	HMDB0258411	M+FA-H	C12H12N2O4S2	3.46758	-	neg	-	-	-	-	Organoheterocyclic compounds	Pyridines and derivatives	357.021	0.0641453	48	-4.07047	-	Not Available	25941.1	23755.9	26393.7	22271.4	35221.5	16224.6	8309.51	10004.1	40069.5	25103.3	0	4270.86	7887.87	10046	17870.9	8555.48	23132.4	10533.5	2.19608	0.0220326	up	yes
pos_5231	Pc(19:0/0:0)	metab_4678	B(i)	55	0	-	-	-	LMGP01050041	M+Na	C27H56NO7P	7.04795	-	pos	-	-	-	-	-	-	560.368	0.747623	46.3	-0.863258	0	-	228212	58626	42778.8	43596	56551.3	0	61558.7	92264.3	82059.7	0	0	0	0	8088.86	47243.7	15045.6	73960.8	10054	7.35634	0.0222062	up	yes
neg_4485	6-Keto-28-Homobrassinolide	metab_15497	B(ii)	0	85.8	-	-	-	HMDB0302406	M-H	C29H50O5	6.74177	-	neg	-	-	-	-	Lipids and lipid-like molecules	Steroids and steroid derivatives	477.36	0.0986626	54	2.21897	-	Stigmastanes and derivatives	713931	628116	441467	70409.2	435869	423239	452136	342495	569123	0	199638	362981	485577	298633	106979	100999	452976	222115	2.03937	0.0222614	up	yes
neg_6432	Ethylmalonic Acid	metab_17298	B(i)	62.6	0	-	-	-	HMDB0000622;LMFA01170105	M-H	C5H8O4	3.26368	-	neg	-	-	-	-	Lipids and lipid-like molecules	Fatty Acyls	131.035	0.0277121	51.1	1.13696	601-75-2;	Fatty acids and conjugates	51176.8	47410.5	51244.7	60705.7	49470.9	59445.2	70372	52630	42652.4	61817.3	68763.2	61555.7	64897.8	52398.7	88507.3	66043.2	53900.9	66283.3	0.81319	0.0226798	down	yes
pos_10174	Palmitoyl Glucuronide	metab_9065	B(ii)	0	45.3	-	map01100;map00040;map04976;map00053;map01240	Metabolic pathways;Pentose and glucuronate interconversions;Bile secretion;Ascorbate and aldarate metabolism;Biosynthesis of cofactors	HMDB0010331	M+CH3OH+H	C22H42O7	4.03278	C03033	pos	-	-	Metabolism;Metabolism;Organismal Systems;Metabolism;Metabolism	Global and overview maps;Carbohydrate metabolism;Digestive system;Carbohydrate metabolism;Global and overview maps	Lipids and lipid-like molecules	Fatty Acyls	451.328	0.0200569	46.6	3.04569	-	Fatty acyl glycosides	57780.5	50569.8	60513.1	63873.7	47397.6	56471.4	64923.9	60793.8	67153.5	23869.8	37549.3	56128.5	60025.4	42698.3	53262.4	51578.6	58830.8	46444.6	1.26669	0.0230025	up	yes
neg_4732	Chenodeoxycholylphenylalanine	metab_15717	B(ii)	0	43.9	-	-	-	HMDB0242391	M+FA-H	C33H49NO5	6.47188	-	neg	-	-	-	-	Lipids and lipid-like molecules	Steroids and steroid derivatives	584.358	1.19436	45.5	-1.49641	-	Bile acids, alcohols and derivatives	251710	160250	160243	155560	233559	162895	192691	297609	285918	0	32097	109141	111648	237502	149177	202952	211159	120360	1.7544	0.0232103	up	yes
neg_6295	N-Acetyl-Alpha-D-Galactosamine 1-Phosphate	metab_17169	B(ii)	0	42.2	-	map01100;map00520;map01250	Metabolic pathways;Amino sugar and nucleotide sugar metabolism;Biosynthesis of nucleotide sugars	HMDB0059626	M+FA-H	C8H16NO9P	3.5702	C18060	neg	-	-	Metabolism;Metabolism;Metabolism	Global and overview maps;Carbohydrate metabolism;Global and overview maps	Organic oxygen compounds	Organooxygen compounds	346.054	0.287075	47.9	-0.0949703	-;_	Carbohydrates and carbohydrate conjugates	0	910.086	0	116952	0	0	0	0	0	306883	149896	8868.73	10372.9	0	142612	223438	13095.8	120296	0.108863	0.0234176	down	yes
pos_7680	Pc(Pgf2Alpha/22:2(13Z,16Z))	metab_6833	B(ii)	0	68.3	-	-	-	HMDB0288002	M+H	C50H90NO11P	6.67945	-	pos	-	-	-	-	Not Available	Not Available	912.625	0.0633364	49.1	-8.45822	-	Not Available	2.63932e+06	1.04935e+07	7.02366e+06	4.32415e+06	7.00031e+06	6.98455e+06	5.42826e+06	1.99763e+06	5.89176e+06	0	248644	4.29753e+06	3.88809e+06	433715	4.63236e+06	4.84638e+06	5.75368e+06	2.62096e+06	2.19526	0.023546	up	yes
neg_3178	1,1'-[1,13-Tridecanediylbis(Oxy)]Bisbenzene	metab_14291	B(ii)	0	48.1	-	-	-	HMDB0039761	M-H	C25H36O2	6.57663	-	neg	-	-	-	-	Benzenoids	Phenol ethers	367.264	0.133128	48.8	0.267739	141620-05-5	Not Available	2.65984e+07	3.43416e+07	3.30425e+07	3.55694e+07	3.82847e+07	4.50469e+07	3.48298e+07	4.15363e+07	3.66154e+07	2.23815e+07	1.352e+07	3.3639e+07	3.80321e+07	2.96958e+07	2.74214e+07	3.00962e+07	3.62072e+07	2.78266e+07	1.30117	0.0235802	up	yes
pos_8757	Asp Glu Asn	metab_7778	B(i)	65.8	0	-	-	-	-	M+H	C13H20N4O9	5.81035	-	pos	-	-	-	-	-	-	377.134	0.0344039	50.1	11.1245	-	-	17209.8	50802	29462.5	10752.6	75576.8	55701.2	24559.2	65461.1	8324.98	0	0	33067.6	0	14819.7	24303.7	4641.62	37538.9	10976.1	3.42006	0.0236031	up	yes
pos_3078	Phloretin Xylosyl-Galactoside	metab_2784	B(ii)	0	46.5	-	-	-	HMDB0029252	M+CH3OH+H	C26H32O14	4.9277	-	pos	-	-	-	-	Phenylpropanoids and polyketides	Flavonoids	601.21	0.118979	44	-5.09328	-	Flavonoid glycosides	187638	140701	97156.8	143704	138593	123630	113688	198737	140137	0	85916.8	132810	137133	75606.9	83041.4	127151	142665	91665.6	1.55636	0.0236516	up	yes
pos_7926	2-(5,8-Tetradecadienyl)Cyclobutanone	metab_7040	B(ii)	0	43.4	-	-	-	HMDB0037519	M+H	C18H30O	6.37388	-	pos	-	-	-	-	Organic oxygen compounds	Organooxygen compounds	263.237	0.0753455	45.8	0.323853	152245-81-3	Carbonyl compounds	84405.1	104635	78640.6	73425.3	42522.9	74678.6	53375.2	33491.7	75456.3	0	35466.2	19696.1	51911	41275.8	73716	54649.6	68959	39530.7	1.74444	0.023775	up	yes
neg_3117	Pentalenic Acid	metab_14236	B(i)	60.5	0	-	-	-	LMPR0103890001	M-H	C15H22O3	6.4741	-	neg	-	-	-	-	-	-	249.15	0.100867	48.8	1.82347	0	-	102648	98467.1	94517.1	107961	105087	111725	94918	123907	109627	0	62207.3	107953	94041.5	75570.8	85662.8	93991	105429	74203.8	1.4208	0.0240431	up	yes
neg_3277	Alpha-Dimorphecolic Acid	metab_14378	B(ii)	0	53.7	drug:DB07302	map00591;map03320	Linoleic acid metabolism;PPAR signaling pathway	HMDB0004670	2M-H	C18H32O3	6.71593	C14767	neg	-	-	Metabolism;Organismal Systems	Lipid metabolism;Endocrine system	Lipids and lipid-like molecules	Fatty Acyls	591.465	0.0801575	49.1	2.85367	73543-67-6	Lineolic acids and derivatives	168716	99086.7	157153	147582	246932	186124	119934	75331.4	164895	0	30344.8	154021	89459.3	81476.8	26812.6	170110	151750	78889.3	1.92359	0.0240712	up	yes
neg_2958	12-Hhtre	metab_14100	B(i)	54.4	0	-	-	-	HMDB0012535	M-H	C17H28O3	6.24117	C20388	neg	-	-	-	-	Lipids and lipid-like molecules	Fatty Acyls	279.197	0.00866299	49.2	2.056	54397-84-1	Fatty acids and conjugates	13192.8	13321.7	15967.7	22052.4	3502.27	8174.6	3805.49	6650.53	12916.4	0	9611.62	7160.89	0	9538.2	2061.01	996.978	11064.9	4195.53	2.6373	0.0248795	up	yes
pos_1461	L-Phenylalanine	metab_1337	B(i)	98.7	0	drug:DB00120	map01100;map04978;map02010;map01210;map00470;map01230;map00360;map04974;map00970;map00400;map05230	Metabolic pathways;Mineral absorption;ABC transporters;2-Oxocarboxylic acid metabolism;D-Amino acid metabolism;Biosynthesis of amino acids;Phenylalanine metabolism;Protein digestion and absorption;Aminoacyl-tRNA biosynthesis;Phenylalanine, tyrosine and tryptophan biosynthesis;Central carbon metabolism in cancer	HMDB0000159;PW_C000104	M+H	C9H11NO2	2.2534	C00079	pos	Peptides	Amino acids	Metabolism;Organismal Systems;Environmental Information Processing;Metabolism;Metabolism;Metabolism;Metabolism;Organismal Systems;Genetic Information Processing;Metabolism;Human Diseases	Global and overview maps;Digestive system;Membrane transport;Global and overview maps;Metabolism of other amino acids;Global and overview maps;Amino acid metabolism;Digestive system;Translation;Amino acid metabolism;Cancer: overview	Organic acids and derivatives	Carboxylic acids and derivatives	166.086	0.00232951	57.7	0.388621	63-91-2	Amino acids, peptides, and analogues	2.93055e+07	2.28857e+07	2.31562e+07	2.35725e+07	2.00841e+07	1.97843e+07	2.1815e+07	2.36475e+07	2.76823e+07	1.47302e+07	1.87268e+07	2.06287e+07	1.64409e+07	2.36215e+07	1.7446e+07	2.3887e+07	2.35481e+07	1.93544e+07	1.21668	0.025142	up	yes
neg_785	2-C-Methyl-1,4-Erythrono-D-Lactone	metab_12115	B(ii)	0	55.5	-	-	-	HMDB0029884	M-H2O-H	C5H8O4	0.57545	-	neg	-	-	-	-	Organoheterocyclic compounds	Lactones	113.025	0.114179	50	1.28015	18465-71-9	Gamma butyrolactones	132900	96671.8	110927	109656	151010	120589	144320	160114	102559	1560.48	72818.6	118055	56479.4	98248.1	106070	129029	125416	83180.1	1.50777	0.0251552	up	yes
pos_2703	N-Nervonoyl Methionine	metab_2447	B(ii)	0	59	-	-	-	HMDB0242096	M+H	C29H55NO3S	4.49453	-	pos	-	-	-	-	Organic acids and derivatives	Carboxylic acids and derivatives	498.401	0.0739387	47.9	7.27072	-	Amino acids, peptides, and analogues	1.37749e+06	1.99207e+06	1.98847e+06	1.82094e+06	1.4671e+06	2.00294e+06	2.10664e+06	1.92829e+06	2.51807e+06	1.94804e+06	1.10395e+06	1.55454e+06	1.73072e+06	1.21093e+06	1.43463e+06	1.57611e+06	1.91133e+06	1.50842e+06	1.26711	0.0251669	up	yes
pos_7689	Pc(Dime(13,5)/Pgf1Alpha)	metab_6842	B(ii)	0	67.4	-	-	-	HMDB0289209	M+H	C52H94NO12P	6.67097	-	pos	-	-	-	-	Not Available	Not Available	956.651	0.666673	48.9	-7.79499	-	Not Available	2.27995e+06	1.05541e+07	6.81631e+06	3.8805e+06	6.57654e+06	6.75431e+06	5.70048e+06	1.6838e+06	5.9424e+06	0	161027	3.83229e+06	3.53522e+06	279463	4.55798e+06	4.71532e+06	5.57648e+06	2.44019e+06	2.28527	0.025188	up	yes
neg_4715	3-Hydroxypentadecanoic Acid	metab_15702	B(ii)	0	64.4	-	-	-	HMDB0061657	M-H	C15H30O3	6.50972	-	neg	-	-	-	-	Lipids and lipid-like molecules	Fatty Acyls	257.213	0.0725479	51	1.99437	-	Fatty acids and conjugates	124107	115842	117981	118331	121744	119269	130377	215572	157913	0	43082.3	151877	106395	104385	86263.6	101031	135682	84719.2	1.60155	0.0258689	up	yes
neg_6276	L-Threo-3-Phenylserine	metab_17150	B(i)	62.4	0	-	-	-	-;HMDB0002184	M-H2O-H	C9H11NO3	3.61625	C03290;_	neg	-	-	-	-	Organic acids and derivatives	Carboxylic acids and derivatives	162.056	0.0127828	51.6	1.24366	6254-48-4	Amino acids, peptides, and analogues	500607	499652	503551	478829	475137	436286	442241	469581	383741	761513	554919	440695	556457	477562	592372	522995	465514	558073	0.834144	0.026052	down	yes
pos_5824	Gpcho(15:1/17:2)	metab_5213	B(i)	47.5	0	-	-	-	-	M+H	C40H74NO8P	7.5624	-	pos	-	-	-	-	-	-	728.521	0.91211	46.8	-1.53944	-	-	78310.8	195855	191026	214203	229279	267326	129290	164841	117011	1.62912e+06	282545	214802	140703	211353	209789	175746	176349	409151	0.431012	0.215615	down	no
neg_4178	2,3,4'-Trihydroxy-4-Methoxybenzophenone	metab_15219	B(i)	40.1	0	-	-	-	-	M-H	C14H12O5	7.43308	-	neg	-	-	-	-	-	-	259.063	0.359191	44.6	7.09858	-	-	1008.43	0	10264.1	23682.8	9574.32	0	20607.6	0	1045.76	0	142831	34775.5	34907.4	29533.5	12613.2	124379	7353.68	54148.5	0.135806	0.0260739	down	yes
pos_2226	N-Methylanthranilic Acid	metab_2022	B(i)	51.3	0	-	-	-	HMDB0032609	M+H	C8H9NO2	3.62688	C03005	pos	-	-	-	-	Benzenoids	Benzene and substituted derivatives	152.071	0.00742102	48.6	0.26758	119-68-6	Benzoic acids and derivatives	34088	24015.9	25108.9	31871.1	17990.9	29931.4	37466.6	34125.1	29815.8	32120	42717.1	26531.9	44158.9	39240.7	35663.5	38698	29379.3	37018.6	0.793636	0.0261618	down	yes
pos_5945	Sl(10:1O/16:4)	metab_5314	B(i)	37.5	0	-	-	-	-	M+H	C26H43NO5S	7.64243	-	pos	-	-	-	-	-	-	482.293	1.21821	43.4	-1.37895	-	-	23979.6	11170.8	80637.5	42709.9	2515.89	11655.1	78752.6	96279.2	70176.7	0	0	3815.03	47919.2	0	15356.4	930.858	46430.8	9717.35	4.77813	0.026303	up	yes
neg_3086	Norgestrel	metab_14209	B(i)	36.9	0	-	-	-	HMDB0014511;LMST02030119	M-H	C21H28O2	6.3819	C08153;C08149	neg	-	-	-	-	Lipids and lipid-like molecules	Steroids and steroid derivatives	311.202	0.10749	46.2	2.21693	6533-00-2;	Estrane steroids	4.89678e+06	6.40846e+06	6.14166e+06	6.0277e+06	6.0184e+06	7.27745e+06	5.8166e+06	6.84489e+06	5.70888e+06	403836	2.8367e+06	4.31912e+06	5.93172e+06	5.81224e+06	5.93786e+06	5.01715e+06	6.12676e+06	4.32266e+06	1.41736	0.0265064	up	yes
neg_3297	2-Ethylhexyl Dihydrogen Phosphate	metab_14396	B(i)	80.7	0	-	-	-	-	M-H	C8H19O4P	6.73263	-	neg	-	-	-	-	-	-	209.095	0.0524169	53.9	1.53925	-	-	61825.1	74174.1	82996.2	82599.4	92950.7	109514	73182.5	92935.7	76780.7	1836.89	29275.4	86212.6	79759.2	65833.3	40355.5	76340.1	82995.4	54230.4	1.53042	0.0265081	up	yes
neg_784	Crotonic Acid	metab_12114	B(i)	51.9	0	-	-	-	HMDB0010720;LMFA01030195	M-H	C4H6O2	0.57545	C01771	neg	-	-	-	-	Lipids and lipid-like molecules	Fatty Acyls	85.0296	0.127136	49.1	1.3264	3724-65-0;	Fatty acids and conjugates	22070.6	13341.2	17539.4	21003.4	24234.1	19387.7	25179.6	28180.7	15514.4	0	11506.1	19559.5	9025.14	16846.8	15080.6	20975.8	20716.8	13284.9	1.55943	0.0265231	up	yes
pos_5359	Pc(6 Keto-Pgf1Alpha/22:0)	metab_4795	B(ii)	0	55.2	-	-	-	HMDB0287792	M+H-H2O	C50H94NO12P	7.13657	-	pos	-	-	-	-	Not Available	Not Available	914.653	0.0369941	45.3	5.6642	-	Not Available	4.51351e+06	6.02361e+06	5.65827e+06	5.55467e+06	6.82342e+06	4.07997e+06	5.05298e+06	5.38944e+06	5.82731e+06	153714	3.86577e+06	4.25571e+06	4.54176e+06	4.14145e+06	5.40232e+06	4.56937e+06	5.43591e+06	3.84716e+06	1.41297	0.0265254	up	yes
pos_6345	Glu Tyr Asp Lys	metab_5652	B(i)	52.9	0	-	-	-	-	M+H	C24H35N5O10	7.80485	-	pos	-	-	-	-	-	-	554.246	0.111145	50.3	0.0192801	-	-	263707	1.19043e+06	807923	277545	169253	1.00168e+06	1.32485e+06	1.1224e+06	312296	1414.3	74107.9	722455	5734.69	329125	63668.2	416983	718899	230498	3.11889	0.0268705	up	yes
pos_8221	Stavudine	metab_7295	B(ii)	0	44.9	drug:DB00649	-	-	HMDB0014787	2M+H	C10H12N2O4	6.01192	C07312	pos	-	-	-	-	Nucleosides, nucleotides, and analogues	Nucleoside and nucleotide analogues	449.164	1.15471	45.4	-5.31581	3056-17-5	Not Available	14243.1	75331.6	12015.7	9709.57	8352.99	1731.8	1079.57	3389.29	9105.02	0	213929	391720	119330	56751.3	69568.2	40142.9	14995.4	127349	0.117751	0.026872	down	yes
neg_7099	2,3-Dihydroxypropanamide	metab_17905	B(ii)	0	41.2	nonnatural	-	-	HMDB0245395	M-H	C3H7NO3	0.57545	-	neg	-	-	-	-	Organic oxygen compounds	Organooxygen compounds	104.035	0.0555474	47	1.42411	-	Carbohydrates and carbohydrate conjugates	12865.5	18161	16093	15010.8	10076.8	21723.7	9708.79	13018.4	18577.6	854.572	12156.4	10150.5	8116.79	0	13547.8	16160.5	15026.2	8712.38	1.72469	0.0270744	up	yes
pos_11609	Ectoine	metab_10359	B(ii)	0	44.8	-	map01100;map00260	Metabolic pathways;Glycine, serine and threonine metabolism	HMDB0240650	M+CH3OH+Na	C6H10N2O2	0.681867	C06231	pos	-	-	Metabolism;Metabolism	Global and overview maps;Amino acid metabolism	Organic acids and derivatives	Carboxylic acids and derivatives	197.09	0.118008	47.6	0.216519	96702-03-3	Amino acids, peptides, and analogues	76134.3	71422	84642.5	123469	64991.6	66954.3	103796	66877.5	123528	0	68935.9	68787.2	59902.7	41752.8	59354.2	86566.4	86868.3	55042.7	1.5782	0.0275196	up	yes
pos_5142	Pc(P-18:0/0:0)	metab_4599	B(i)	98	0	-	-	-	LMGP01070009	M+Na	C26H54NO6P	6.9786	-	pos	-	-	-	-	-	-	530.358	0.0773137	56.5	-0.300926	0	-	1.89356e+06	657007	794663	954514	596395	1.40058e+06	1.37992e+06	806537	495578	224631	754.7	377345	292538	1.26559e+06	512797	520057	997639	456244	2.18663	0.0276636	up	yes
pos_3471	Fluvoxamino Acid	metab_3147	B(ii)	0	53.3	-	-	-	HMDB0060950	M+H	C14H17F3N2O3	5.34723	-	pos	-	-	-	-	Benzenoids	Benzene and substituted derivatives	319.129	0.0359294	47.9	8.30376	88699-91-6	Trifluoromethylbenzenes	17355.2	76208.6	59535.8	61427.1	152952	128524	44289.1	100297	17728	0	4390.27	78147	8650.47	2654.46	55553.1	8930.21	73146.3	22617.9	3.234	0.0276708	up	yes
pos_10743	Natamycin	metab_9576	B(ii)	0	95.3	-	-	-	HMDB0014964	M+H-H2O	C33H47NO13	2.93702	C08073;_	pos	-	-	-	-	Organic oxygen compounds	Organooxygen compounds	648.296	0.0277178	53.4	-8.55192	7681-93-8;_	Carbohydrates and carbohydrate conjugates	70549.7	71505.5	173659	215779	356103	379212	294948	161739	45437.6	0	37282.6	103349	91968.1	79471	141081	65363.3	196548	74073.7	2.65341	0.0279553	up	yes
pos_6211	N-Acetyl-D-Glucosaminyldiphosphodolichol	metab_5531	B(ii)	0	88.2	-	map00510;map01100	N-Glycan biosynthesis;Metabolic pathways	HMDB0001445	M+H-H2O	C23H43NO12P2	7.78662	C04500	pos	-	-	Metabolism;Metabolism	Glycan biosynthesis and metabolism;Global and overview maps	Organic oxygen compounds	Organooxygen compounds	570.218	0.254788	49.9	-8.12702	-;_	Carbohydrates and carbohydrate conjugates	162715	942469	587505	104235	104752	814552	1.04997e+06	920133	128202	0	22234.9	466543	0	121943	31008.8	258433	534948	128595	4.15996	0.0282094	up	yes
pos_5864	Gpcho(16:0/15:0)	metab_5249	B(i)	91.2	0	-	map01100;map00564;map00590;map00591;map00592;map05231;map04723	Metabolic pathways;Glycerophospholipid metabolism;Arachidonic acid metabolism;Linoleic acid metabolism;alpha-Linolenic acid metabolism;Choline metabolism in cancer;Retrograde endocannabinoid signaling	HMDB0007967	M+Na	C39H78NO8P	7.58917	C00157	pos	Lipids	Phospholipids	Metabolism;Metabolism;Metabolism;Metabolism;Metabolism;Human Diseases;Organismal Systems	Global and overview maps;Lipid metabolism;Lipid metabolism;Lipid metabolism;Lipid metabolism;Cancer: overview;Nervous system	Lipids and lipid-like molecules	Glycerophospholipids	742.537	0.204678	54.7	1.55736	-	Glycerophosphocholines	50833.8	126973	104951	112486	102356	148055	87474	103397	69999.4	460726	577531	234838	176793	306771	387315	363163	100725	358162	0.281227	0.0380866	down	yes
pos_8601	Cer(8:02O/7:0)	metab_7632	B(i)	55.6	0	-	-	-	-	M+H	C15H31NO3	5.85658	-	pos	-	-	-	-	-	-	274.238	0.0925764	49	-0.601164	-	-	12100.4	3383.41	9462.28	13060.3	18950.2	6392.11	10120.2	283.08	8719.68	0	2919.41	9691	2429.88	4136.5	2081.07	3309.14	9163.53	3509.57	2.61101	0.0284235	up	yes
pos_7522	Phosphatidylcholine Lyso 18:0	metab_6701	B(i)	95.8	0	-	-	-	-	M+H	C26H54NO7P	6.89307	-	pos	-	-	-	-	-	-	524.371	0.0322721	58.8	-0.762397	-	-	5.99574e+08	3.67609e+08	3.33789e+08	3.1867e+08	2.71014e+08	2.27746e+08	3.155e+08	3.81344e+08	4.00769e+08	2.38664e+08	160352893	2.14565e+08	1.98125e+08	3.3744e+08	2.50938e+08	3.25106e+08	3.57335e+08	2.46456e+08	1.4499	0.0290433	up	yes
pos_8884	Gln Asp Asp	metab_7895	B(i)	40.9	0	-	-	-	-	M+H	C13H20N4O9	5.70815	-	pos	-	-	-	-	-	-	377.134	0.66831	44.8	10.932	-	-	16754.6	34705.1	23569.8	13646.1	51313.1	44558.9	19794.3	45221.5	1796.04	0	0	28783.9	0	14218.4	20450	5110.18	27928.8	9794.64	2.85144	0.029116	up	yes
pos_2130	Kynurenic Acid	metab_1933	B(i)	95.1	0	drug:DB11937	map01100;map00380	Metabolic pathways;Tryptophan metabolism	HMDB0000715;PW_C000566	M+H	C10H7NO3	3.47838	C01717	pos	-	-	Metabolism;Metabolism	Global and overview maps;Amino acid metabolism	Organoheterocyclic compounds	Quinolines and derivatives	190.05	0.0148309	57.1	0.512072	492-27-3	Quinoline carboxylic acids	49271.1	13662.7	18930.8	24768.1	29644.5	45519.7	35932.4	54928.4	42334.2	51900.7	51848.2	77201.4	27827.2	60307	39504.9	67574.4	34999.1	53737.7	0.651295	0.029164	down	yes
neg_4746	Tiamulin	metab_15730	B(i)	82.3	0	drug:DB11468	-	-	-	M+Hac-H	C28H47NO4S	6.43042	C12065	neg	-	-	-	-	-	-	552.332	0.0369986	51.6	-8.50214	55297-95-5	-	1.05686e+06	727471	809930	859150	683400	476032	666497	698641	851973	20853.5	314861	422867	502408	647306	773445	782968	758884	494958	1.53323	0.0296535	up	yes
neg_7893	Mjdbissn00000001	metab_18651	B(i)	97.1	0	-	-	-	-	M-H	C9H10ClNO2	3.61625	-	neg	-	-	-	-	-	-	198.033	0.0082236	54	1.6195	-	-	2.98595e+07	3.17296e+07	3.22421e+07	3.05434e+07	2.95673e+07	2.82818e+07	2.7696e+07	2.85397e+07	2.38514e+07	4.81818e+07	3.57606e+07	2.67655e+07	3.39543e+07	3.06127e+07	3.58523e+07	3.33085e+07	2.91457e+07	3.49194e+07	0.834656	0.0302363	down	yes
neg_5557	Camonagrel	metab_16472	B(ii)	0	47.9	nonnatural	-	-	HMDB0249574	M+FA-H	C15H16N2O3	5.55922	-	neg	-	-	-	-	Benzenoids	Indanes	317.115	0.00579991	47.9	2.38496	-	Not Available	43393.8	124165	103796	100890	236119	234006	57617.5	155287	33296.7	20089.2	14439	112850	12607.1	19142.7	102267	21294.9	120952	43241.4	2.79714	0.0303076	up	yes
neg_4511	Dg(18:3(9,11,15)-Oh(13)/15:0/0:0)	metab_15519	B(ii)	0	47.1	-	-	-	HMDB0295372	M-H2O-H	C36H64O6	6.73263	-	neg	-	-	-	-	Not Available	Not Available	573.455	1.32474	45.1	3.64288	-	Not Available	111792	34094.9	76395.8	56404.5	78437.6	49200.1	21024	6589.93	56809.4	0	4886.8	48087.6	7921.81	14285.4	13646.5	54487.4	54527.5	20473.7	2.6633	0.0304215	up	yes
pos_6619	Taurochenodeoxycholic Acid	metab_5874	B(i)	79.3	0	-	map04979;map04976;map00120	Cholesterol metabolism;Bile secretion;Primary bile acid biosynthesis	HMDB0000949;HMDB0000951;LMST05040005	M+H	C26H45NO6S	7.64243	C05465	pos	-	-	Organismal Systems;Organismal Systems;Metabolism	Digestive system;Digestive system;Lipid metabolism	Lipids and lipid-like molecules	Steroids and steroid derivatives	500.304	1.7149	52.9	0.38156	516-35-8;	Bile acids, alcohols and derivatives	2976.94	705.079	6855.2	2634.96	606.565	325.168	5989.72	5917.61	5295.15	0	0	744.733	3923.07	0	1299.84	0	3478.49	852.52	4.08025	0.0312537	up	yes
neg_1018	D-Ribonolactone	metab_12321	B(i)	69.2	0	-	-	-	HMDB0001900	M-H	C5H8O5	0.765067	C02674	neg	-	-	-	-	Organic oxygen compounds	Organooxygen compounds	147.03	0.0372312	52.8	1.46755	1255190	Carbohydrates and carbohydrate conjugates	325825	477071	466258	333597	371568	244149	244097	667473	344735	0	317975	323986	243247	246449	307863	209263	386086	235540	1.63915	0.0314574	up	yes
pos_3490	N-[3,5-Bis(Trifluoromethyl)Phenyl]-2-Pyrrolidin-1-Ylacetamide	metab_3166	B(i)	73.9	0	-	-	-	-	M+H	C14H14F6N2O	5.35635	-	pos	-	-	-	-	-	-	341.111	0.166139	52.4	8.0444	-	-	17247.5	57874.4	47725.9	45386.8	120589	139875	32139.6	93495.4	18284.7	0	5593.01	69444.1	0	1318.02	44880.5	1706.36	63624.3	17563.1	3.6226	0.0314872	up	yes
pos_4792	Prostaglandin A2	metab_4306	B(i)	35.4	0	-	map00590;map01100;map04726	Arachidonic acid metabolism;Metabolic pathways;Serotonergic synapse	HMDB0002752;PW_C001699	M+H	C20H30O4	6.43947	C05953	pos	Lipids	Eicosanoids	Metabolism;Metabolism;Organismal Systems	Lipid metabolism;Global and overview maps;Nervous system	Lipids and lipid-like molecules	Fatty Acyls	335.22	0.0319529	42.5	-6.04478	-;13345-50-1	Eicosanoids	692028	448069	382779	380986	276212	302227	692168	377889	599624	54374.2	216505	74614.9	263827	435660	288414	511254	461331	263521	1.75064	0.0315849	up	yes
neg_1804	Indoxyl Sulfate	metab_13045	B(i)	97.2	0	drug:DB07992	-	-	HMDB0000682	M-H	C8H7NO4S	4.13912	-	neg	-	-	-	-	Organic acids and derivatives	Organic sulfuric acids and derivatives	212.003	0.0196256	58.4	1.42444	487-94-5	Arylsulfates	9.50492e+06	8.07348e+06	1.28828e+07	1.8598e+07	9.25926e+06	8.15316e+06	8.77308e+06	6.24488e+06	7.02445e+06	6.73183e+06	2.03873e+07	1.12669e+07	1.34805e+07	2.06803e+07	1.42262e+07	2.02216e+07	9.8349e+06	1.52849e+07	0.643437	0.0316938	down	yes
neg_6274	Cytosine-5-Carboxylic Acid	metab_17148	B(ii)	0	40.5	nonnatural	-	-	HMDB0246202	M+FA-H	C5H5N3O3	3.61625	-	neg	-	-	-	-	Organoheterocyclic compounds	Diazines	200.03	0.00587709	45.5	-8.16482	-	Pyrimidines and pyrimidine derivatives	1.00601e+07	1.05843e+07	1.08154e+07	1.0267e+07	9.91481e+06	9.46581e+06	9.11303e+06	9.68298e+06	7.96662e+06	1.61195e+07	1.18747e+07	8.98677e+06	1.14456e+07	1.01678e+07	1.20265e+07	1.11393e+07	9.76334e+06	1.168e+07	0.8359	0.031857	down	yes
neg_2949	15-Keto-Prostaglandin E2	metab_14092	B(ii)	0	49.3	-	map00590	Arachidonic acid metabolism	HMDB0003175	M+FA-H	C20H30O5	6.23205	C04707	neg	-	-	Metabolism	Lipid metabolism	Lipids and lipid-like molecules	Fatty Acyls	395.209	0.0548049	46.7	4.74681	26441-05-4	Eicosanoids	296651	48161.2	61500.6	92746.8	326378	63638.3	369363	173862	301142	52146.3	15472.9	108987	107231	79699.7	31402.4	99494.3	192605	70633.4	2.72682	0.0323864	up	yes
neg_5827	3-Methoxyphenol	metab_16727	B(i)	51.1	0	-	-	-	-	M-H	C7H8O2	4.75968	-	neg	-	-	-	-	-	-	123.045	0.0275731	48.7	0.664079	-	-	35490.9	12106.1	15668.8	19293	17715.1	12621.1	28788.5	13844.6	14672.3	6666.02	63488.5	17702.2	27985.5	53482.8	37881.9	46535.2	18911.1	36248.9	0.521703	0.0326628	down	yes
pos_6000	Pe(19:1(9Z)/0:0)	metab_5361	B(i)	67	0	-	-	-	LMGP02050019	M+H	C24H48NO7P	7.66025	-	pos	-	-	-	-	-	-	494.324	0.0376145	48.9	0.250396	0	-	259512	124889	172899	157054	128864	96902.6	178946	135717	211549	59886.6	56446.8	63403.9	73643.9	114511	125770	209938	162926	100514	1.62092	0.0328101	up	yes
pos_10657	N-(3,4-Difluorophenyl)-2-(4-Pyridin-2-Ylpiperazin-1-Yl)Acetamide	metab_9499	B(i)	54.4	0	-	-	-	-	M+H	C17H18F2N4O	3.2405	-	pos	-	-	-	-	-	-	333.152	0.181613	48.4	0.946086	-	-	114329	68851.2	56210.1	56497.4	333360	378708	58474.6	168767	234937	2527.35	3291.6	98561.8	3477.32	24110.7	134270	35126.4	163348	43052.2	3.79419	0.0328253	up	yes
pos_4860	4-Trimethylammoniobutanoic Acid	metab_4363	B(ii)	0	40.3	-	map01100;map00310;map02010	Metabolic pathways;Lysine degradation;ABC transporters	HMDB0001161	M+K	C7H15NO2	6.58992	C01181	pos	-	-	Metabolism;Metabolism;Environmental Information Processing	Global and overview maps;Amino acid metabolism;Membrane transport	Lipids and lipid-like molecules	Fatty Acyls	184.073	0.0113713	46.8	-0.654801	407-64-7	Fatty acids and conjugates	7.35543e+06	6.35868e+06	6.93803e+06	6.93571e+06	5.5418e+06	6.32908e+06	6.19641e+06	6.25535e+06	7.01273e+06	1.20672e+07	1.5026e+07	1.0384e+07	7.29201e+06	6.70869e+06	1.11819e+07	7.36312e+06	6.54702e+06	1.00033e+07	0.654488	0.0328747	down	yes
neg_1815	3-Hydroxy-2-Oxoindole	metab_13056	B(ii)	0	54.1	-	map01100	Metabolic pathways	HMDB0240741	M-H	C8H7NO2	4.15385	C11130	neg	-	-	Metabolism	Global and overview maps	Organoheterocyclic compounds	Indoles and derivatives	148.041	0.0331349	48.7	1.35705	-	Indolines	45317.9	35006.1	35740	44930.7	24424.1	45326.4	48256.7	46011.6	37041.5	39449.5	69151.2	33103.6	58664.7	48587.1	63446.1	55126.9	40228.3	52504.2	0.766194	0.0328991	down	yes
neg_2015	3-Methoxyphenol Sulfate	metab_13237	B(i)	75.9	0	-	-	-	HMDB0304914	M-H	C7H8O5S	4.7519	-	neg	-	-	-	-	Organic acids and derivatives	Organic sulfuric acids and derivatives	203.002	0.017178	53.5	1.69341	-	Arylsulfates	5.7447e+06	2.01216e+06	2.57007e+06	3.23932e+06	2.90226e+06	2.37865e+06	4.62252e+06	2.2586e+06	2.47431e+06	956633	9.89996e+06	2.86335e+06	4.67151e+06	8.6585e+06	6.52132e+06	7.55463e+06	3.13362e+06	5.87513e+06	0.533371	0.0332741	down	yes
pos_3646	N-Beta-D-Glucopyranosyl Indole-3-Acetic Acid	metab_3310	B(i)	44.6	0	-	-	-	-	M+H-2H2O	C16H19NO7	5.5588	-	pos	-	-	-	-	-	-	302.103	0.0260187	47.7	0.630776	-	-	131414	302466	282483	251400	524836	455401	156763	381025	99150.7	25660.5	62768.8	346256	48350.7	59874.5	246567	86600.1	287215	125154	2.2949	0.0335722	up	yes
neg_3094	Linoleic Acid	metab_14217	B(i)	39.4	0	-	map01100;map00591;map01040	Metabolic pathways;Linoleic acid metabolism;Biosynthesis of unsaturated fatty acids	HMDB0000673;LMFA01030120;PW_C000530	M-H	C18H32O2	6.39965	C01595	neg	Lipids	Fatty acids	Metabolism;Metabolism;Metabolism	Global and overview maps;Lipid metabolism;Lipid metabolism	Lipids and lipid-like molecules	Fatty Acyls	279.233	0.6994	46.7	1.85922	60-33-3;	Lineolic acids and derivatives	590258	474084	513728	567653	448599	275726	456973	246328	831707	21.313	181563	346804	299148	257122	397918	524400	489451	286711	1.70712	0.0336332	up	yes
pos_5586	Typhasterol	metab_5000	B(ii)	0	60	-	map01100	Metabolic pathways	HMDB0304522	M+ACN+H	C28H48O4	7.3844	C15793;_	pos	-	-	Metabolism	Global and overview maps	Lipids and lipid-like molecules	Steroids and steroid derivatives	490.387	0.0808377	46.7	-5.38588	87734-68-7;_;	Bile acids, alcohols and derivatives	352929	242602	261539	248024	284671	227530	291345	247609	262354	250155	0	141630	236914	175719	215759	289870	268733	187149	1.43593	0.0337428	up	yes
neg_6636	3'-Adenylic Acid	metab_17483	B(i)	96.5	0	nonnatural	map01100;map00230	Metabolic pathways;Purine metabolism	HMDB0003540;HMDB0258140	M-H	C10H14N5O7P	1.94655	C01367;_	neg	-	-	Metabolism;Metabolism	Global and overview maps;Nucleotide metabolism	Nucleosides, nucleotides, and analogues	Ribonucleoside 3''-phosphates	346.056	0.113184	58.1	-0.0929607	84-21-9;_	Not Available	2616.13	595.26	531.559	431.754	642.989	0	524.519	407.938	1338.47	0	0	0	0	563.986	0	0	787.624	80.5694	9.77572	0.0341641	up	yes
neg_4294	Gpetn(20:0/18:1)	metab_15329	B(i)	40.8	0	-	-	-	HMDB0009223	M-H	C43H84NO8P	7.24972	-	neg	-	-	-	-	Lipids and lipid-like molecules	Glycerophospholipids	772.583	1.15711	40.7	-4.16579	-	Glycerophosphoethanolamines	0	242.344	0	187.218	1814.89	0.727142	0	0	0	0	4933.15	10868.6	2006.58	1000.9	2068.05	1354.95	249.465	3176.03	0.0785461	0.0342552	down	yes
pos_9738	2-[2-(3,5-Dimethoxyanilino)-2-Oxoethyl]-1,4-Dimethylpyrrole-3-Carboxylic Acid	metab_8681	B(i)	43.7	0	-	-	-	-	M+H	C17H20N2O5	4.69362	-	pos	-	-	-	-	-	-	333.145	0.666729	47.1	0.435746	-	-	49965.3	59175.2	63003.1	39198.2	178815	273290	65975.6	269580	56342.3	0	10156.7	79297.9	17722	38123.6	48816.1	3006.18	117261	28160.4	4.16403	0.0343209	up	yes
neg_4978	Cholestane-3,7,12,25-Tetrol-3-Glucuronide	metab_15946	B(ii)	0	56.2	-	map01100;map00040;map04976;map00053;map01240	Metabolic pathways;Pentose and glucuronate interconversions;Bile secretion;Ascorbate and aldarate metabolism;Biosynthesis of cofactors	HMDB0010355	M+Na-2H	C33H56O10	6.19823	C03033;_	neg	-	-	Metabolism;Metabolism;Organismal Systems;Metabolism;Metabolism	Global and overview maps;Carbohydrate metabolism;Digestive system;Carbohydrate metabolism;Global and overview maps	Lipids and lipid-like molecules	Steroids and steroid derivatives	633.366	0.0107157	47.7	6.74096	77172-80-6;	Steroidal glycosides	2.00655e+06	1.40438e+06	1.31325e+06	1.2977e+06	1.58223e+06	1.18007e+06	1.50949e+06	1.20121e+06	1.39603e+06	0	765881	1.71648e+06	576186	1.01835e+06	1.34657e+06	1.18633e+06	1.43232e+06	944258	1.51688	0.0343813	up	yes
pos_1874	2-(Trifluoromethyl)-4-{[2-(Trifluoromethyl)Quinolin-4-Yl]Thio}Quinoline	metab_1707	B(i)	37.9	0	-	-	-	-	M+NH4	C20H10F6N2S	2.96505	-	pos	-	-	-	-	-	-	442.084	0.172288	41.3	7.87229	-	-	604843	435075	297356	307944	555217	165677	184683	141406	499561	138711	234568	210249	207847	188036	197718	198710	354640	196548	1.80434	0.034432	up	yes
neg_4788	Pe(18:3(6Z,9Z,12Z)/P-18:1(9Z))	metab_15770	B(ii)	0	50.3	-	map01100;map00564;map00563;map04136;map05167;map04723;map04140	Metabolic pathways;Glycerophospholipid metabolism;Glycosylphosphatidylinositol (GPI)-anchor biosynthesis;Autophagy - other;Kaposi sarcoma-associated herpesvirus infection;Retrograde endocannabinoid signaling;Autophagy - animal	HMDB0009150	M+Hac-H	C41H74NO7P	6.30918	C00350	neg	Lipids	Phospholipids	Metabolism;Metabolism;Metabolism;Cellular Processes;Human Diseases;Organismal Systems;Cellular Processes	Global and overview maps;Lipid metabolism;Glycan biosynthesis and metabolism;Transport and catabolism;Infectious disease: viral;Nervous system;Transport and catabolism	Lipids and lipid-like molecules	Glycerophospholipids	782.536	0.67157	46.6	2.60054	-	Glycerophosphoethanolamines	283520	2.4155e+06	1.76653e+06	2.6074e+06	3.01664e+06	2.75118e+06	1.7483e+06	1.72202e+06	1.86417e+06	883105	757985	578536	1.34595e+06	1.02746e+06	1.62064e+06	337982	1.91947e+06	935951	2.05083	0.0344901	up	yes
neg_3656	Lysopi(0:0/18:0)	metab_14723	B(ii)	0	56.9	-	-	-	HMDB0061704	M-H	C27H53O12P	7.43308	-	neg	-	-	-	-	Lipids and lipid-like molecules	Glycerophospholipids	599.322	0.524074	49.7	2.7259	1913287-87-2	Glycerophosphoinositols	3.54443e+06	1.77406e+06	957222	1.40074e+06	2.12685e+06	2.51921e+06	1.69599e+06	1.09421e+06	1.08272e+06	1.32973e+06	368938	692527	401865	1.91587e+06	1.21666e+06	630396	1.79949e+06	936570	1.92136	0.0348008	up	yes
pos_6340	Cytochalasin B	metab_5648	B(i)	72.9	0	nonnatural	-	-	-;HMDB0250718;LMPK11000002	M+H	C29H37NO5	7.81418	C19954;_	pos	-	-	-	-	Alkaloids and derivatives	Cytochalasans	480.278	0.12269	51.2	6.88276	14930-96-2;_;	Cytochalasins	505437	2.18094e+06	1.37967e+06	479050	355203	1.86263e+06	2.38215e+06	2.2141e+06	461359	0	233662	1.36234e+06	35960.3	455000	228625	856301	1.31339e+06	453126	2.89851	0.0348435	up	yes
pos_8645	Ala Glu Asn	metab_7667	B(i)	37.2	0	-	-	-	-	M+H	C12H20N4O7	5.83793	-	pos	-	-	-	-	-	-	333.144	0.0293255	44.1	11.9773	-	-	1.50356e+06	1.41278e+06	1.59493e+06	1.4186e+06	4.09459e+06	4.24579e+06	1.89855e+06	2.72043e+06	671773	0	635617	2.0541e+06	602572	901447	1.65537e+06	734528	2.17344e+06	940520	2.3109	0.035275	up	yes
pos_8639	Ser Phe Val Lys	metab_7661	B(i)	51.2	0	-	-	-	-	M+H	C23H37N5O6	5.83793	-	pos	-	-	-	-	-	-	480.278	1.51253	47.5	-8.39461	-	-	139459	28966.6	161499	93231.5	22599.2	20803.6	144434	147448	155851	37164.3	2522.23	18959.8	139057	729.574	39278.2	13871.7	101588	35940.4	2.82657	0.0353423	up	yes
pos_2690	Kinetensin 4-7	metab_2435	B(ii)	0	48.7	-	-	-	HMDB0012986	M+CH3OH+H	C26H37N9O6	4.4675	-	pos	-	-	-	-	Organic acids and derivatives	Carboxylic acids and derivatives	604.321	0.0106786	47.4	1.94316	138482-56-1	Amino acids, peptides, and analogues	1.58315e+06	560950	362400	455771	1.66866e+06	334429	1.51007e+06	1.5801e+06	1.35661e+06	16088.5	565554	1.10322e+06	582924	260930	66449.4	528373	1.04579e+06	446220	2.34368	0.0356093	up	yes
pos_3398	Cyclosquamosin B	metab_3080	B(ii)	0	42.7	-	-	-	HMDB0303368	M+Na	C39H65N9O10S	5.27387	-	pos	-	-	-	-	Organic acids and derivatives	Carboxylic acids and derivatives	874.445	0.242659	42	-2.26158	-	Amino acids, peptides, and analogues	986.394	2947.42	461.138	612.918	14977.1	1597.71	3708.75	1122.63	875.56	24554.6	31250.6	4367.26	12564.8	14167.9	2083.65	759.377	3032.18	12821.2	0.236498	0.0359744	down	yes
pos_7456	Pe(14:1/24:4)	metab_6642	B(i)	79.4	0	-	-	-	-	M+H-H2O	C43H76NO8P	6.9786	-	pos	-	-	-	-	-	-	748.523	0.235478	48.3	-5.64352	-	-	1.22219e+06	1.52754e+06	1.05387e+06	977583	1.44683e+06	2.36589e+06	815873	620410	498283	121288	1.25063e+06	261521	338845	455941	809644	845945	1.16983e+06	583402	2.00519	0.0360249	up	yes
neg_4656	7A-Hydroxy-Cholestene-3-One	metab_15648	B(ii)	0	66.2	-	map01100;map00120	Metabolic pathways;Primary bile acid biosynthesis	HMDB0001993	M+FA-H	C27H44O2	6.5854	C05455	neg	-	-	Metabolism;Metabolism	Global and overview maps;Lipid metabolism	Lipids and lipid-like molecules	Steroids and steroid derivatives	445.333	0.0424096	49.9	1.93397	3862-25-7	Cholestane steroids	40047.9	39016.9	62662.6	71000.1	120732	84757.5	61222.7	65257.6	47901.5	0	21823.8	66125.9	34229.9	52404	34086.2	54923.3	65844.3	37656.2	1.74857	0.0361288	up	yes
neg_1329	3-Hydroxyindolin-2-One-Sulfate	metab_12607	B(ii)	0	47.5	-	-	-	HMDB0304928	M-H	C8H7NO5S	2.49097	-	neg	-	-	-	-	Organoheterocyclic compounds	Indoles and derivatives	227.998	0.0464179	46.8	1.93652	-	Indolines	736356	591716	778912	1.0865e+06	598685	652085	979141	981954	331195	196693	1.61838e+06	952444	971908	2.5719e+06	1.3025e+06	2.12524e+06	748505	1.3913e+06	0.537991	0.0361336	down	yes
pos_8132	Lithocholate 3-O-Glucuronide	metab_7217	B(ii)	0	51.6	-	map01100;map00040;map04976;map00053;map01240	Metabolic pathways;Pentose and glucuronate interconversions;Bile secretion;Ascorbate and aldarate metabolism;Biosynthesis of cofactors	HMDB0002513	M+	C30H48O9	6.21685	C03033	pos	-	-	Metabolism;Metabolism;Organismal Systems;Metabolism;Metabolism	Global and overview maps;Carbohydrate metabolism;Digestive system;Carbohydrate metabolism;Global and overview maps	Lipids and lipid-like molecules	Steroids and steroid derivatives	552.329	0.0826236	47.4	-1.05229	75239-91-7	Steroidal glycosides	200920	49879.7	60876.5	71131.6	54297.4	6081.21	33504.6	657.335	218328	39660.8	376299	125042	97313.8	223319	237581	207537	77297.4	186679	0.414066	0.0364855	down	yes
pos_5120	Pc(P-16:0/18:3)	metab_4577	B(i)	85.8	0	-	-	-	LMGP01030031	M+Na	C42H78NO7P	6.96263	-	pos	-	-	-	-	-	-	762.541	1.19424	54.9	0.277691	0	-	3.71321e+06	6.89539e+06	5.75381e+06	6.30537e+06	6.27015e+06	1.0879e+07	3.6493e+06	3.83318e+06	1.39094e+06	3.43633e+06	1.24045e+06	954748	2.03151e+06	3.0023e+06	4.09054e+06	4.77235e+06	5.41004e+06	2.78975e+06	1.93926	0.0365282	up	yes
neg_4420	Lysopc(14:1(9Z)/0:0)	metab_15442	B(ii)	0	48.7	-	map00564;map05231	Glycerophospholipid metabolism;Choline metabolism in cancer	HMDB0010380	M+Hac-H	C22H44NO7P	6.88315	C04230	neg	Lipids	Phospholipids	Metabolism;Human Diseases	Lipid metabolism;Cancer: overview	Lipids and lipid-like molecules	Glycerophospholipids	524.301	1.00937	48	3.20025	-	Glycerophosphocholines	306327	121382	167121	123124	111772	132895	95070.6	91915	170732	2.49919e+06	2.46482e+06	1.48207e+06	702728	742254	927725	1.39161e+06	146704	1.45863e+06	0.0584815	0.0366718	down	yes
neg_811	D-Erythrose	metab_12138	B(i)	55.4	0	nonnatural	-	-	HMDB0002649;HMDB0250746	M-H	C4H8O4	0.5933	C01796;_	neg	Carbohydrates;-	Monosaccharides;-	-	-	Organic oxygen compounds	Organooxygen compounds	119.035	0.0857368	49.7	1.35364	583-50-6;_	Carbohydrates and carbohydrate conjugates	48992.7	33572.4	38789	38504.7	53571.8	44670.8	49143.1	56393.3	38487.1	0	27667.7	45519.9	20756.9	37849.9	38855.6	43739.2	44680.6	30627	1.45886	0.036918	up	yes
neg_5468	Hymenoxon	metab_16387	B(ii)	0	64.1	nonnatural	-	-	HMDB0253305	M+Cl	C15H22O5	5.73377	C09482;_	neg	-	-	-	-	Organoheterocyclic compounds	Oxanes	317.115	0.0219663	51	-3.98569	57377-32-9;_	Not Available	106329	362956	310908	275328	662720	544654	137205	429061	93950.5	35663.1	59422.6	333769	41649.3	62067.6	288271	60873.5	324790	125959	2.57853	0.0372077	up	yes
neg_5885	T0070907	metab_16782	B(i)	82.1	0	-	-	-	-	M+FA-H	C12H8ClN3O3	4.50683	-	neg	-	-	-	-	-	-	322.025	0.0183771	49.4	5.58749	-	-	416916	489975	467382	488653	341904	501103	345006	394740	369507	552893	542702	414462	509744	445825	496489	480821	423910	491848	0.861871	0.0373508	down	yes
pos_4918	Pc(Dime(11,5)/18:1(12Z)-O(9S,10R))	metab_4407	B(ii)	0	65.1	-	-	-	HMDB0289066	M+H	C48H86NO10P	6.68852	-	pos	-	-	-	-	Not Available	Not Available	868.6	0.381972	49.2	-7.16256	-	Not Available	2.41241e+06	9.3083e+06	6.42575e+06	3.67492e+06	6.15007e+06	5.90943e+06	4.70599e+06	1.68305e+06	5.13087e+06	1.05943e+06	1.69766e+06	4.16062e+06	3.3421e+06	391163	4.12281e+06	4.07199e+06	5.04453e+06	2.69225e+06	1.87372	0.0374955	up	yes
pos_10949	N-Desthienylethyl-Rotigotine	metab_9756	B(ii)	0	65.1	-	-	-	HMDB0060843	M+H	C13H19NO	2.73668	-	pos	-	-	-	-	Benzenoids	Tetralins	206.154	0.0633521	46.7	0.59241	-	Not Available	5530.69	6390.65	6935.54	6248.03	6006.54	5729.98	6006.32	5345.01	6039.26	7433.55	8600.84	6549.98	9435.08	6585.67	7471.5	4720.33	6025.78	7256.71	0.830374	0.0375073	down	yes
pos_7914	Prostaglandin K2	metab_7030	B(i)	35.7	0	-	-	-	LMFA03010023	M+H	C20H30O5	6.38158	-	pos	-	-	-	-	-	-	351.215	0.0150332	41.7	-5.71098	0	-	846823	566560	570466	558889	402585	556280	783138	534394	712438	62072.8	378505	180245	259724	511785	557088	787702	614619	391017	1.57185	0.0377555	up	yes
pos_4919	Pc(Pgf2Alpha/22:0)	metab_4408	B(ii)	0	65.3	-	-	-	HMDB0287794	M+H	C50H94NO11P	6.68852	-	pos	-	-	-	-	Not Available	Not Available	916.656	0.371574	47.3	-8.24092	-	Not Available	1.33979e+06	7.43925e+06	4.68657e+06	2.77633e+06	5.25719e+06	5.208e+06	3.79762e+06	1.00443e+06	3.7802e+06	0	76446.6	2.77976e+06	2.70954e+06	291336	3.54538e+06	3.08994e+06	3.92104e+06	1.78463e+06	2.19712	0.0379343	up	yes
pos_7564	Gpcho(16:0/18:3)	metab_6735	B(i)	54.9	0	-	-	-	HMDB0007974	M+H	C42H78NO8P	6.80672	-	pos	-	-	-	-	Lipids and lipid-like molecules	Glycerophospholipids	756.553	0.17813	48.4	-0.989351	203393-39-9	Glycerophosphocholines	2.23718e+07	7.07655e+07	4.59139e+07	4.46294e+07	3.96536e+07	6.60496e+07	3.39447e+07	5.58974e+07	3.01322e+07	107918007	9.0122e+07	5.03664e+07	6.60817e+07	3.51444e+07	3.68559e+07	4.75759e+07	4.54842e+07	6.20092e+07	0.733507	0.156713	down	no
neg_1588	Phosphoaminophosphonic Acid-Adenylate Ester	metab_12848	B(ii)	0	47	nonnatural	-	-	HMDB0248355	M-H	C10H17N6O12P3	3.61625	-	neg	-	-	-	-	Nucleosides, nucleotides, and analogues	Purine nucleotides	505.007	0.065001	46.3	5.26706	-	Purine ribonucleotides	200820	370473	385775	372925	325812	385803	323168	337885	264750	182610	77704.8	178750	291136	243259	377495	308899	329712	237122	1.39048	0.0383063	up	yes
pos_11557	2-Phenylglycine	metab_10309	B(i)	56.4	0	-	-	-	HMDB0002210	M+H	C8H9NO2	0.7373	-	pos	-	-	-	-	Organic acids and derivatives	Carboxylic acids and derivatives	152.071	0.0446226	50.2	-0.105802	341659	Amino acids, peptides, and analogues	47175.4	29144.1	38152.4	53482.7	16838.5	50924	42522	24828.3	42426.4	0	95522.5	52281.1	72085.5	60622.3	82147.9	122632	38388.2	69327.3	0.553724	0.0383878	down	yes
neg_1311	Mandelic Acid	metab_12589	B(i)	41.6	0	drug:DB13218	-	-	HMDB0000703	M-H	C8H8O3	2.3912	C01984	neg	-	-	-	-	Benzenoids	Benzene and substituted derivatives	151.04	0.007467	44.8	1.66568	90-64-2	Not Available	13150.1	14483.1	16639	15846.8	15993	14028.3	15328.2	13773.3	13775	11745.1	10248.3	11286	14923	13524.7	15632.1	13390.9	14779.6	12964.3	1.14003	0.0385091	up	yes
pos_8620	Procyclidine	metab_7647	B(i)	87.2	0	drug:DB00387	-	-	HMDB0014531	M+NH4	C19H29NO	5.84747	C07378	pos	-	-	-	-	Organic nitrogen compounds	Organonitrogen compounds	305.259	0.0407786	56.1	-0.14341	77-37-2	Amines	362.178	0	0	2787.85	1173.37	1638.17	4539.38	0	2101.32	0	0	0	0	0	0	320.156	1400.25	45.7366	30.6156	0.0386677	up	yes
pos_6939	Gpcho(17:2/17:2)	metab_6160	B(i)	72.6	0	-	-	-	-	M+H	C42H76NO8P	7.43777	-	pos	-	-	-	-	-	-	754.538	0.224596	52.2	-0.725222	-	-	2.78481e+06	3.69119e+06	3.18508e+06	3.30737e+06	3.40616e+06	4.5043e+06	3.6204e+06	3.45343e+06	2.83725e+06	8.41017e+06	8.63485e+06	3.80559e+06	2.63565e+06	3.0261e+06	2.77185e+06	4.12679e+06	3.42111e+06	4.773e+06	0.716763	0.149102	down	no
pos_10670	N6-Carbamoyl-L-Threonyladenosine	metab_9512	B(i)	90.5	0	-	-	-	HMDB0041623	M+H	C15H20N6O8	3.19373	-	pos	-	-	-	-	Nucleosides, nucleotides, and analogues	Purine nucleosides	413.142	0.0173979	56.3	0.590101	89019-62-5	Not Available	70491.8	22224.1	50178.4	63776.4	81676.5	110637	70164.7	113488	45026.4	558204	119779	101865	86949.6	222035	135673	147848	69740.4	196050	0.355727	0.0398966	down	yes
pos_10835	2-Hydroxybenzonitrile	metab_9653	B(i)	49.6	0	-	-	-	-	M+H	C7H5NO	2.82125	-	pos	-	-	-	-	-	-	120.044	0.0225907	49.2	-0.268134	-	-	18468.6	13907.5	14226.5	14680.7	9410.39	16804.5	8196.53	11008	10022.6	46375.4	24234.6	20873	13963.1	15513.1	14062.9	18918.7	12969.5	21991.5	0.589749	0.040228	down	yes
pos_6577	Vaccenic Acid	metab_5841	B(i)	64.5	0	nonnatural	-	-	HMDB0003231;HMDB0244344	M+H-2H2O	C18H34O2	7.66025	C08367;_	pos	-	-	-	-	Lipids and lipid-like molecules	Fatty Acyls	247.242	0.0826363	51.1	0.913249	693-72-1;_	Fatty acids and conjugates	87818.5	84325	71641.6	77190.7	59597.7	59382.3	65680	59245.3	62919.7	73629.5	57262.3	54004.4	61209.5	54932.6	58181.9	52670.6	69755.6	58841.5	1.18548	0.0403095	up	yes
neg_3889	Ergocornine	metab_14944	B(ii)	0	73.5	nonnatural	-	-	HMDB0251906	M+Na-2H	C31H39N5O5	7.64618	C09162;_	neg	-	-	-	-	Alkaloids and derivatives	Ergoline and derivatives	582.274	0.261621	51	7.11901	564-36-3;_	Lysergic acids and derivatives	12634.9	450731	202340	23433.4	8803.39	324837	358120	358800	23917.7	0	0	135821	0	25796.2	4379.26	80505.6	195957	35214.5	5.56468	0.0404213	up	yes
pos_10812	Acetaminophen	metab_9633	B(i)	58.9	0	drug:DB00316	map04976	Bile secretion	HMDB0001859;PW_C001233	M+H	C8H9NO2	2.8392	C06804	pos	-	-	Organismal Systems	Digestive system	Benzenoids	Phenols	152.071	0.0266076	50.3	0.697152	103-90-2	1-hydroxy-2-unsubstituted benzenoids	37699.8	31901.4	33479.9	27942.3	22372.7	34803.3	46361.7	28215.2	31164	32342.7	44254	46141.6	34845.7	42342.3	33185.1	50945.5	32660	40579.5	0.80484	0.0406104	down	yes
neg_2664	Ulimorelin	metab_13841	B(ii)	0	45.4	nonnatural	-	-	HMDB0259396	M-H	C30H39FN4O4	6.04067	-	neg	-	-	-	-	Organic acids and derivatives	Carboxylic acids and derivatives	537.291	1.15678	45.5	4.52144	-	Amino acids, peptides, and analogues	89961.7	271636	215530	184038	211063	139040	306390	333122	269171	0	322.229	77869	403436	53721.3	90002.9	82562.5	224439	101131	2.2193	0.0407878	up	yes
neg_1958	Multinoside A	metab_13183	B(ii)	0	52.4	-	-	-	HMDB0037935	M+Na-2H	C27H30O16	4.50048	C17563	neg	-	-	-	-	Phenylpropanoids and polyketides	Flavonoids	631.128	0.667105	44.8	0.197202	-;59262-54-3	Flavonoid glycosides	6092.54	0	0	1921.71	0	2309.73	3136.48	0	0	0	9813.83	0	12335.2	14078.3	0	24942.8	1495.61	8738.61	0.171149	0.0408835	down	yes
neg_2818	4-Methylcatechol Sulfate	metab_13971	B(ii)	0	42.2	-	-	-	HMDB0242166	M+FA-H	C7H6O6S	6.1627	-	neg	-	-	-	-	Organic acids and derivatives	Organic sulfuric acids and derivatives	262.989	0.0535725	44.9	9.78402	-	Arylsulfates	4479.9	20419.5	13715.4	9280.52	14183.2	19230.2	40473.1	25248.8	2082.67	0	12621.8	96299.9	21635.3	49040.2	84864.3	53040.2	16568.2	45357.4	0.36528	0.0409272	down	yes
neg_4329	Galabiosylceramide (D18:1/16:0)	metab_15361	B(ii)	0	48.3	-	map00600	Sphingolipid metabolism	HMDB0004833	M-H	C46H87NO13	7.12122	C06126	neg	-	-	Metabolism	Lipid metabolism	Lipids and lipid-like molecules	Sphingolipids	860.612	1.27031	46.5	1.57248	-	Glycosphingolipids	35.8277	349.336	151.043	101.479	58.7198	153.595	109.542	79.3403	187.09	34916.5	0.928627	15170.7	27166	280.736	321.014	156.834	136.219	11144.7	0.0122228	0.0409598	down	yes
neg_4779	2,5-Di-Tert-Butylhydroquinone	metab_15761	B(i)	39.6	0	nonnatural	-	-	HMDB0245492	M-H	C14H22O2	6.34053	-	neg	-	-	-	-	Benzenoids	Benzene and substituted derivatives	221.155	0.0303951	46.9	1.65973	-	Phenylpropanes	602867	864964	829417	812277	682209	821604	700688	746993	727659	58816.4	518895	529957	682455	659370	794010	684510	754298	561145	1.34421	0.0410976	up	yes
pos_4684	17Alpha-Methyltestosterone	metab_4214	B(i)	46.7	0	drug:DB06710	-	-	HMDB0015655	M+NH4	C20H30O2	6.36538	C07198	pos	-	-	-	-	Lipids and lipid-like molecules	Steroids and steroid derivatives	320.256	0.0178918	36.4	-7.95419	58-18-4	Androstane steroids	22343.7	179398	70233.7	18446.9	6047.27	150337	195199	138951	24693.7	0	5178.19	16278.7	0	71458.1	6305.4	47979.2	89516.7	21028.5	4.25692	0.0411615	up	yes
pos_6116	Beclometasone Dipropionate	metab_5455	B(ii)	0	62.6	-	-	-	HMDB0014538	M+NH4	C28H37ClO7	7.69607	C07813	pos	-	-	-	-	Lipids and lipid-like molecules	Steroids and steroid derivatives	538.252	0.538353	42.9	-9.13375	5534/9/8;5534-09-8	Pregnane steroids	22020.1	25194.2	87685.3	47856.3	10865.8	19755.5	89016.4	112618	82111.8	0	229.026	18388.1	65998.4	3425.52	28711.3	12845	55235.9	18513.9	2.98348	0.0417008	up	yes
pos_9936	Tussilagone	metab_8863	B(i)	72	0	-	-	-	HMDB0040953	M+H	C23H34O5	4.43052	-	pos	-	-	-	-	Lipids and lipid-like molecules	Prenol lipids	391.247	0.118278	49.3	-2.11088	104012-37-5	Sesquiterpenoids	53375.3	62403.9	75252.4	50589.5	120232	70205	84401.2	95466.9	78457.4	20427	70531.6	47131.5	60486.2	47011.1	59435.9	72557.2	76709.3	53940.1	1.42212	0.0418471	up	yes
pos_6772	Methenamine	metab_6006	B(i)	63.8	0	drug:DB06799	-	-	HMDB0029598	M+H	C6H12N4	7.54463	-	pos	-	-	-	-	Organoheterocyclic compounds	Triazinanes	141.114	0.0652579	51.1	0.442139	100-97-0	1,3,5-triazinanes	63138.9	61475.3	59444.8	55420.6	51572.5	59292.4	61392.4	58468.6	68545.4	60318.1	23322.8	48913.6	52351.9	50443.7	52420.5	60536.9	59861.2	49758.2	1.20304	0.0420008	up	yes
neg_2847	Hypocrellin A	metab_13996	B(ii)	0	44.8	nonnatural	-	-	HMDB0253310	M-H	C30H26O10	6.17148	-	neg	-	-	-	-	Benzenoids	Perylenequinones	545.147	0.0660495	44.4	2.95446	-	Not Available	44473.6	50153.1	65869.9	78820.4	49889.7	84179.6	42546	0	47938.2	0	45068.2	28450.4	5512.47	5170.9	43779.9	49314.6	51541.2	25328.1	2.03494	0.0421444	up	yes
neg_4454	Lysopc(P-18:0/0:0)	metab_15472	B(ii)	0	55.1	-	map00564;map05231	Glycerophospholipid metabolism;Choline metabolism in cancer	HMDB0013122	M+FA-H	C26H54NO6P	6.794	C04230	neg	Lipids	Phospholipids	Metabolism;Human Diseases	Lipid metabolism;Cancer: overview	Lipids and lipid-like molecules	Glycerophospholipids	552.368	0.0613008	46.1	2.52903	-	Glycerophosphocholines	401938	307165	334808	324518	315309	407650	396399	337490	274781	203245	223636	118210	185732	279894	128495	215972	344451	193598	1.77921	0.0424968	up	yes
pos_3489	Melanettin	metab_3165	B(ii)	0	60.5	-	-	-	HMDB0041758	M+NH4	C16H12O5	5.35635	C10504	pos	-	-	-	-	Phenylpropanoids and polyketides	Neoflavonoids	302.103	0.0286417	50.8	0.771896	58115-08-5	Neoflavones	78190.1	214751	206776	190250	418113	374505	111826	282181	76497	18355.3	41836.1	269759	24589.3	46779.7	183258	51963.7	217010	90934.4	2.38645	0.0427573	up	yes
neg_6083	Alpha-Cyano-3-Hydroxycinnamic Acid	metab_16969	B(i)	90.1	0	-	-	-	-	M-H	C10H7NO3	4.036	-	neg	-	-	-	-	-	-	188.036	0.0170284	56.7	1.62486	-	-	12878.3	1383.28	1562.7	3967.49	10501.5	18337.1	7206.94	11713.9	7592.78	26000.4	15059.6	29718	4553.62	12493.4	13964.8	12285.9	8349.33	16296.5	0.512338	0.0428192	down	yes
neg_4986	3,5-Dichloro-2-Hydroxybenzenesulfonic Acid	metab_15953	B(ii)	0	41.1	nonnatural	-	-	HMDB0246049	M-H	C6H4Cl2O4S	6.19823	-	neg	-	-	-	-	Benzenoids	Benzene and substituted derivatives	240.914	0.0238815	38.2	1.8308	-	Benzenesulfonic acids and derivatives	5541.05	12385.6	5827.85	4684.76	743.77	245479	191996	68877.2	62533.9	0	0	512133	271138	204445	823655	249755	66452.1	294447	0.225685	0.0428694	down	yes
neg_5099	N-Methylserotonin	metab_16055	B(ii)	0	43.8	-	map00380	Tryptophan metabolism	HMDB0004369	2M-H	C11H14N2O	6.13573	C06212	neg	-	-	Metabolism	Amino acid metabolism	Organoheterocyclic compounds	Indoles and derivatives	379.215	0.0703957	45.6	3.84761	1134-01-6	Tryptamines and derivatives	40813.6	69097.1	44545.9	38416	6095.18	3058.18	22306.3	55933.9	115627	0	6326.58	16896.9	22585.4	16611.5	4567.39	29279.9	43988.1	13752.5	3.19855	0.0431591	up	yes
pos_1159	S-Ethyl-L-Cysteine	metab_1054	B(ii)	0	54.1	nonnatural	-	-	HMDB0257396	M+H	C5H11NO2S	0.871017	-	pos	-	-	-	-	Organic acids and derivatives	Carboxylic acids and derivatives	150.058	0.00862958	50.3	0.182818	-	Amino acids, peptides, and analogues	1.11785e+06	750894	859659	1.04123e+06	651504	826530	719083	924070	957323	381350	565889	640815	595820	853385	515314	1.06663e+06	872015	659886	1.32146	0.0433144	up	yes
pos_2268	Ethyl 4-[[2-(1-Methylindol-3-Yl)-2-Pyridin-3-Ylethyl]Carbamoylamino]Benzoate	metab_2061	B(i)	57.7	0	-	-	-	-	M+H	C26H26N4O3	3.69142	-	pos	-	-	-	-	-	-	443.211	0.128344	46	6.80642	-	-	1870.18	0	4040.88	9623.61	0	0	6902.6	0	609.157	49613.1	5093.04	0	0	53910.5	0	73241	2560.71	25979.7	0.0985661	0.043444	down	yes
neg_5864	Tryptophyl-Tryptophan	metab_16761	B(ii)	0	48.8	-	-	-	HMDB0029094	2M+FA-H	C22H22N4O3	4.63193	-	neg	-	-	-	-	Organic acids and derivatives	Carboxylic acids and derivatives	825.329	0.0265964	46	-9.22909	-	Amino acids, peptides, and analogues	129436	3381.98	3620.21	16416.5	138738	21549.1	189540	51042.3	111648	0	55531.8	21027.4	0	3740.7	0	13369.4	73930.2	13381.3	5.52488	0.0434912	up	yes
pos_10397	2-(2-Chloro-6-Fluorophenyl)-1-[4-(Thiophen-3-Ylmethyl)Piperazin-1-Yl]Ethanone	metab_9260	B(i)	42.6	0	-	-	-	-	M+H	C17H18ClFN2OS	3.59913	-	pos	-	-	-	-	-	-	353.092	0.0218972	39.4	10.2566	-	-	185978	126919	142088	145275	87460.3	135171	163817	152114	136284	261730	185653	126154	192667	151707	158889	185570	141678	180339	0.785624	0.0441655	down	yes
pos_7758	Pc(Pgf1Alpha/14:1(9Z))	metab_6900	B(ii)	0	44.4	-	-	-	HMDB0285785	M+H	C42H78NO11P	6.52122	-	pos	-	-	-	-	Not Available	Not Available	804.531	0.520344	44.1	-9.57498	-	Not Available	1.41635e+07	1.96842e+07	1.77627e+07	1.49629e+07	2.36139e+07	1.86021e+07	1.77637e+07	1.58038e+07	2.10429e+07	0	1.67738e+07	1.39739e+07	1.479e+07	1.11053e+07	1.65581e+07	1.78213e+07	1.81555e+07	1.30032e+07	1.39623	0.0442338	up	yes
neg_5559	Phenyl Carbamate	metab_16473	B(ii)	0	62.7	nonnatural	-	-	HMDB0256423	M-H	C7H7NO2	5.55922	-	neg	-	-	-	-	Benzenoids	Benzene and substituted derivatives	136.041	0.374124	50.5	1.60333	-	Phenoxy compounds	351.046	2174.27	993.258	1270.6	3270.47	2811.55	0	1122.19	523.913	465.267	0	314.818	0	0	1639.32	0	1390.81	345.629	4.024	0.0443682	up	yes
neg_4453	Dg(20:4(6E,8Z,11Z,14Z)-Oh(5S)/I-13:0/0:0)	metab_15471	B(ii)	0	41	-	-	-	HMDB0298530	M-H	C36H62O6	6.794	-	neg	-	-	-	-	Not Available	Not Available	589.449	1.47224	44.9	2.88945	-	Not Available	56814.8	30882.1	44721.9	36099	56878.5	15603.8	16085.1	0	14012.2	0	0	34976.1	0	13587.4	0	23361.8	30121.9	10275	2.93156	0.0447055	up	yes
neg_5895	Cyclochlorotine	metab_16791	B(ii)	0	43.4	-	-	-	HMDB0030457	M+FA-H	C24H31Cl2N5O7	4.4942	C19379;_	neg	-	-	-	-	Organic acids and derivatives	Peptidomimetics	616.163	0.015129	37.3	8.02011	12663-46-6	Hybrid peptides	175999	104547	140571	122433	39358.3	142074	102960	101001	112081	63636.3	235021	131461	181797	173064	161091	272441	115669	174073	0.664487	0.0453929	down	yes
pos_3531	Alliofuroside A	metab_3205	B(i)	48.8	0	-	-	-	HMDB0041051	M+Na	C44H72O18	5.38357	-	pos	-	-	-	-	Lipids and lipid-like molecules	Steroids and steroid derivatives	911.462	0.453499	43.1	0.670909	105798-62-7	Steroidal glycosides	6742.02	6133.58	0	0	4947.9	0	0	8574.62	0	20770.6	19769.1	7953.42	0	12216.2	0	7472.16	2933.12	9740.2	0.301136	0.0455173	down	yes
pos_4723	12-Oxo Phytodienoic Acid	metab_4246	B(i)	62.4	0	-	-	-	-	M+H	C18H28O3	6.39715	-	pos	-	-	-	-	-	-	293.211	0.10831	49.4	0.256657	-	-	235539	156980	188714	184164	125890	155519	184783	109346	171309	7721.5	128961	108637	101345	134535	171967	168310	168027	117354	1.4318	0.045578	up	yes
neg_4614	Thienobenzodiazepine	metab_15610	B(ii)	0	49	-	-	-	HMDB0258987	M+Cl	C11H8N2S	6.62862	-	neg	-	-	-	-	Organosulfur compounds	Thioethers	235.012	0.119727	45.1	7.03437	-	Aryl thioethers	2682.27	3661.16	3139.21	1106.59	7674.04	9176.42	17405.4	10630.9	7454.51	0	1805.67	30443.3	29339.6	20076.8	16058.7	18886.6	6992.28	16658.6	0.419739	0.0458018	down	yes
pos_1745	N-Methylthreonine	metab_1589	B(i)	55.6	0	-	-	-	-	M+H	C5H11NO3	2.80587	-	pos	-	-	-	-	-	-	134.081	0.144812	44.8	0.352194	-	-	3428.22	2063.11	1310.03	571.413	4301.06	2879.65	6211.34	1760.3	2689.25	729.44	302.846	2832.46	546.668	1233.11	1266.23	1843.79	2801.6	1250.65	2.24012	0.0459085	up	yes
pos_6826	Gpcho(18:1/18:4)	metab_6055	B(i)	64.4	0	-	-	-	HMDB0008075	M+H	C44H78NO8P	7.50868	-	pos	-	-	-	-	Lipids and lipid-like molecules	Glycerophospholipids	780.551	0.252022	48.1	-3.27352	-	Glycerophosphocholines	3.15947e+07	1.01765e+08	8.83804e+07	8.1598e+07	6.57135e+07	9.78314e+07	8.29636e+07	9.72483e+07	8.34909e+07	1.57401e+08	1.26431e+08	6.49423e+07	1.23168e+08	6.52034e+07	6.04512e+07	8.71041e+07	8.11762e+07	9.78145e+07	0.829899	0.285682	down	no
pos_1668	5-Acetamido-4-Oxohexanoic Acid	metab_1523	B(i)	35	0	-	-	-	-	M+H-H2O	C8H13NO4	2.74593	-	pos	-	-	-	-	-	-	170.081	0.00830907	45.5	0.516321	-	-	31055.9	30818.1	37953.5	34690.4	35460.7	35749.8	41985.8	34506.1	38746	30262.2	51067.5	44221.8	33612.3	54967.4	39824.8	44675.5	35662.9	42661.6	0.835949	0.0478077	down	yes
neg_3105	N-Arachidonoyl Phenylalanine	metab_14226	B(ii)	0	47.6	-	-	-	HMDB0242001	M+Hac-H	C29H41NO3	6.44922	-	neg	-	-	-	-	Organic acids and derivatives	Carboxylic acids and derivatives	510.321	0.0196098	46.4	-3.49695	-	Amino acids, peptides, and analogues	1.74172e+06	1.31485e+06	1.51678e+06	1.62562e+06	1.57549e+06	982670	1.00981e+06	905188	1.43085e+06	0	990910	616856	1.27849e+06	1.34587e+06	1.15662e+06	1.07377e+06	1.34478e+06	923217	1.45662	0.0484715	up	yes
neg_6878	Glu-Thr	metab_17707	B(i)	73.8	0	-	-	-	HMDB0028829	M-H	C9H16N2O6	0.734033	-	neg	-	-	-	-	Organic acids and derivatives	Carboxylic acids and derivatives	247.094	0.0551621	53.1	1.48461	6875-80-5	Amino acids, peptides, and analogues	52754.4	37743.9	40735.9	34393.3	35628	40785.6	25957.1	51591.3	63267.2	0	24707.4	40978.9	27134.5	35531.8	28617.5	43860.6	42539.6	28690.1	1.48273	0.0502254	up	no
pos_8094	(7'R,8'R)-4,7'-Epoxy-3'-Methoxy-4',5,9,9'-Lignanetetrol 9'-Glucoside	metab_7183	B(ii)	0	41.2	-	-	-	HMDB0038710	M+K	C25H32O11	6.2583	-	pos	-	-	-	-	Phenylpropanoids and polyketides	2-arylbenzofuran flavonoids	547.159	0.0134197	46.2	3.64012	-	Not Available	773890	659563	800303	840560	740157	1.40689e+06	1.37619e+06	566199	932134	0	721247	804713	386462	494663	824272	793561	899543	574988	1.56445	0.0502605	up	no
neg_5841	4-Methoxybenzoic Acid	metab_16739	B(i)	78.3	0	drug:DB02795	-	-	HMDB0001101	M-H	C8H8O3	4.71897	C02519	neg	-	-	-	-	Benzenoids	Benzene and substituted derivatives	151.04	0.0520879	53.7	1.57789	100-09-4	Benzoic acids and derivatives	20295.9	10490.2	10633.3	10043.9	15957.8	16164	20930.1	22195.1	18019.4	12385.5	22013.6	32943	16011.9	24125.1	19471.5	36128.8	16081.1	23297.1	0.690262	0.0504232	down	no
neg_4815	Ponasterone A	metab_15795	B(ii)	0	68.6	nonnatural	-	-	HMDB0256697	M+Na-2H	C27H44O6	6.29235	C08835;_	neg	-	-	-	-	Lipids and lipid-like molecules	Steroids and steroid derivatives	485.284	0.155326	51.1	-9.91202	13408-56-5;_;	Bile acids, alcohols and derivatives	3.02807e+06	575153	4.91565e+06	8.13453e+06	6.38454e+06	6.97865e+06	5.71418e+06	7.36084e+06	6.2626e+06	6.55153e+06	1.09204e+07	6.71724e+06	9.1018e+06	7.32629e+06	8.51938e+06	5.48138e+06	5.4838e+06	7.80257e+06	0.70282	0.0508573	down	no
pos_1370	O-Succinyl-L-Homoserine	metab_1250	B(ii)	0	48.1	nonnatural	map01100;map00270;map00920;map01230	Metabolic pathways;Cysteine and methionine metabolism;Sulfur metabolism;Biosynthesis of amino acids	HMDB0255868	M+H-2H2O	C8H13NO6	1.8895	C01118;_	pos	-	-	Metabolism;Metabolism;Metabolism;Metabolism	Global and overview maps;Amino acid metabolism;Energy metabolism;Global and overview maps	Organic acids and derivatives	Carboxylic acids and derivatives	184.061	0.082774	48.1	0.385672	1492-23-5;_	Amino acids, peptides, and analogues	13683.9	9610.95	12617.8	14918.8	11714.9	10203	9128.78	9131.23	12927.3	17758.6	11383.5	11707.4	11563.8	16678.6	14037.3	15447.7	11548.5	14082.4	0.820067	0.0509118	down	no
pos_7467	Pc(O-16:0/0:0)	metab_6653	B(i)	55.1	0	-	-	-	LMGP01060010	M+Na	C24H52NO6P	6.97043	-	pos	-	-	-	-	-	-	504.342	0.0234675	48	-0.533944	0	-	1.50857e+06	340657	473083	566570	483248	964158	827503	456516	369530	43911.7	0	221267	183775	836942	421663	386077	665537	299091	2.2252	0.0512223	up	no
pos_9921	Vanillyl Alcohol	metab_8848	B(i)	45	0	drug:DB12087	-	-	HMDB0032012	M+H	C8H10O3	4.4492	C06317	pos	-	-	-	-	Benzenoids	Phenols	155.07	0.0627618	47.9	-0.625759	498-00-0	Methoxyphenols	1373.23	412.332	514.76	723.113	337.091	984.899	1119.45	1145.39	514.573	10652.2	3515.23	2392.27	2771.27	909.06	1600.34	670.784	791.648	3215.88	0.246169	0.0519406	down	no
neg_4144	L-A-Lysophosphatidylserine	metab_15190	B(i)	91.6	0	-	-	-	-	M-H	C24H48NO9P	7.44245	-	neg	-	-	-	-	-	-	524.301	0.428963	56.9	2.82827	-	-	518739	360164	100173	77927.6	111991	551615	307454	283741	1.0981e+06	870572	4.14492e+06	1.14969e+06	374228	1.02111e+06	1.04974e+07	2.23572e+06	378878	2.89909e+06	0.130689	0.0519887	down	no
pos_8077	5,6-Dihydroxyprostaglandin F1A	metab_7169	B(ii)	0	43.6	-	-	-	HMDB0012109	M+H	C20H36O7	6.27412	C06475	pos	Lipids	Eicosanoids	-	-	Lipids and lipid-like molecules	Fatty Acyls	389.252	0.022573	43.8	-4.00968	11000-26-3	Eicosanoids	335911	315365	317622	321093	185574	263728	258728	274688	323458	93649.3	304169	77329.6	239553	294242	159103	298465	288463	209502	1.3769	0.0527681	up	no
neg_7188	L-Histidine	metab_17989	B(i)	85	0	drug:DB00117	map01100;map02010;map00340;map00470;map01230;map04974;map00970;map05230;map00410	Metabolic pathways;ABC transporters;Histidine metabolism;D-Amino acid metabolism;Biosynthesis of amino acids;Protein digestion and absorption;Aminoacyl-tRNA biosynthesis;Central carbon metabolism in cancer;beta-Alanine metabolism	HMDB0000177;PW_C000116	M-H	C6H9N3O2	0.556967	C00135	neg	Peptides	Amino acids	Metabolism;Environmental Information Processing;Metabolism;Metabolism;Metabolism;Organismal Systems;Genetic Information Processing;Human Diseases;Metabolism	Global and overview maps;Membrane transport;Amino acid metabolism;Metabolism of other amino acids;Global and overview maps;Digestive system;Translation;Cancer: overview;Metabolism of other amino acids	Organic acids and derivatives	Carboxylic acids and derivatives	154.062	0.0186705	55.4	1.40734	71-00-1	Amino acids, peptides, and analogues	90564.9	101091	103333	105243	103980	127561	97464.6	214344	130255	10553.7	101243	93409.3	62257.6	119588	72691.2	99572.2	119315	79902.1	1.49327	0.0537786	up	no
pos_9119	5-Hydroxy-3,5,9-Trimethyl-2,8-Phenanthrolin-6-One	metab_8112	B(i)	52.9	0	-	-	-	-	M+H	C15H14N2O2	5.3656	-	pos	-	-	-	-	-	-	255.113	0.275871	49	0.929648	-	-	4057.47	12698.1	10375.7	11765.9	36142.3	30007.1	4569.42	23888	1880.9	0	0	16887.9	0	0	11118.5	1158.78	15042.8	4166.45	3.61045	0.0542583	up	no
neg_5307	Parylene C	metab_16238	B(ii)	0	44.7	nonnatural	-	-	HMDB0256138	M+FA-H	C16H14Cl2	5.88665	-	neg	-	-	-	-	Benzenoids	Not Available	321.045	0.0361184	39.5	-3.42069	-	Not Available	1.03768e+06	1.12773e+06	1.41339e+06	1.82722e+06	1.42816e+06	619751	3.69809e+06	921112	2.24379e+06	0	904110	842412	820577	1.31748e+06	970157	753908	1.59077e+06	801235	1.9854	0.0550455	up	no
pos_8171	2-Hydroxyestrone-1-S-Glutathione	metab_7252	B(ii)	0	56.5	-	-	-	HMDB0012623	M+ACN+H	C28H37N3O9S	6.1539	-	pos	-	-	-	-	Organic acids and derivatives	Carboxylic acids and derivatives	633.255	0.0524777	48.4	-6.3684	-	Amino acids, peptides, and analogues	3.74897e+06	4.08714e+06	4.62723e+06	2.8297e+06	1.44532e+07	8.73018e+06	4.46008e+06	1.86795e+07	2.88086e+06	0	1.57535e+06	6.28153e+06	1.64517e+06	3.52562e+06	2.83172e+06	976620	7.16632e+06	2.40514e+06	2.97958	0.0552264	up	no
pos_28	1,5-Dimethyl-1-Vinyl-4-Hexenyl Acetate	metab_27	B(i)	67.7	0	-	-	-	HMDB0039522	M+H	C12H20O2	0.13285	C09863	pos	-	-	-	-	Lipids and lipid-like molecules	Prenol lipids	197.154	0.0844251	44.6	0.642776	115-95-7	Monoterpenoids	40347.8	37360.5	38091	32351.4	27549.8	32076.6	31861.9	28377.1	34782.8	64225.9	57153.8	43414.5	43682.6	27347.1	32314.6	35885.6	33644.3	43432	0.774644	0.055616	down	no
pos_10716	N-Methyl-L-Phenylalanine	metab_9551	B(i)	78.4	0	-	-	-	-	M+NH4	C10H13NO2	2.99393	-	pos	-	-	-	-	-	-	197.129	0.0260657	54.7	0.589541	-	-	5.13473e+06	3.30855e+06	3.93958e+06	5.10076e+06	4.34833e+06	3.0993e+06	2.4464e+06	2.14514e+06	2.83429e+06	1.00684e+06	4.20953e+06	2.19228e+06	1.97303e+06	2.1564e+06	2.68272e+06	3.16885e+06	3.59523e+06	2.48423e+06	1.44722	0.0566992	up	no
pos_5055	Gpcho(18:2/15:0)	metab_4526	B(i)	36.3	0	-	-	-	HMDB0008132	M+Na	C41H78NO8P	6.85817	-	pos	-	-	-	-	Lipids and lipid-like molecules	Glycerophospholipids	766.537	0.695097	42.4	1.35097	-	Glycerophosphocholines	111884	306616	158228	116235	71109.7	270134	68339.3	159907	47357	203627	796304	109562	252835	90018.5	83538.7	65346.5	145534	228747	0.636224	0.382501	down	no
pos_10720	1,2,3,4-Tetrahydroisoquinoline	metab_9555	B(i)	35	0	-	-	-	HMDB0012489	M+H	C9H11N	2.9849	-	pos	-	-	-	-	Organoheterocyclic compounds	Tetrahydroisoquinolines	134.096	0.0155732	45	-0.410953	14099-81-1	Not Available	196559	93861	151425	199177	164106	102144	71507.6	88939.1	102522	17763.9	152620	71498.1	35871.2	77912.8	91097	118017	130027	80682.8	1.61158	0.0581077	up	no
pos_8192	L-Thyroxine	metab_7267	B(i)	94.8	0	drug:DB00451	map01100;map05320;map04976;map04918;map04919;map04080;map00350	Metabolic pathways;Autoimmune thyroid disease;Bile secretion;Thyroid hormone synthesis;Thyroid hormone signaling pathway;Neuroactive ligand-receptor interaction;Tyrosine metabolism	HMDB0000248	M+H	C15H11I4NO4	6.06028	C01829	pos	Peptides;Hormones and transmitters;Hormones and transmitters	Amino acids;Other hormones;Neurotransmitters	Metabolism;Human Diseases;Organismal Systems;Organismal Systems;Organismal Systems;Environmental Information Processing;Metabolism	Global and overview maps;Immune disease;Digestive system;Endocrine system;Endocrine system;Signaling molecules and interaction;Amino acid metabolism	Organic acids and derivatives	Carboxylic acids and derivatives	777.694	0.126399	56.5	-0.260904	51-48-9	Amino acids, peptides, and analogues	749445	1.15399e+06	1.00323e+06	1.15848e+06	775992	1.06523e+06	870996	336503	1.18816e+06	0	680414	507511	767984	894465	545221	928192	922447	617684	1.4934	0.058139	up	no
neg_3225	Dg(20:3(8Z,11Z,14Z)-2Oh(5,6)/0:0/A-13:0)	metab_14335	B(ii)	0	46.2	-	-	-	HMDB0297358	M-H2O-H	C36H64O7	6.61163	-	neg	-	-	-	-	Not Available	Not Available	589.449	0.680673	44.3	3.13796	-	Not Available	55629.2	25431.4	34421.2	13482.6	54978.3	44428.4	24143.6	0	50181.4	0	12901.1	36364	14083.5	11154.4	6713.55	30670.7	33632.9	15983.9	2.10417	0.0581559	up	no
neg_2193	Suberic Acid	metab_13405	B(i)	64.3	0	-	-	-	HMDB0000893;LMFA01170001	M-H	C8H14O4	5.3	C08278	neg	Organic acids	Carboxylic acids	-	-	Lipids and lipid-like molecules	Fatty Acyls	173.082	0.0111934	51	1.01204	505-48-6;	Fatty acids and conjugates	87202.8	51978.4	50544.1	49658	25930.2	39123.6	93251.7	63129.4	93992.6	168572	86383.8	118105	44123.6	87525.5	44204.7	148444	61645.6	99622.6	0.618792	0.0588544	down	no
pos_7966	7(14)-Bisabolene-2,3,10,11-Tetrol	metab_7074	B(ii)	0	41.3	-	-	-	HMDB0035918	M+CH3OH+Na	C15H28O4	6.34818	-	pos	-	-	-	-	Lipids and lipid-like molecules	Prenol lipids	327.215	0.00783255	45.3	2.20351	122470-42-2	Sesquiterpenoids	1.12076e+06	1.01664e+06	1.04665e+06	992846	813150	992754	1.11099e+06	1.02298e+06	1.07303e+06	553716	1.01736e+06	930490	828939	887061	918483	1.07208e+06	1.02109e+06	886876	1.15133	0.0588832	up	no
pos_9327	1-(4-Chlorophenyl)-2-(4-Pyrimidin-2-Ylpiperazin-1-Yl)Ethanol	metab_8309	B(i)	40.3	0	-	-	-	-	M+H	C16H19ClN4O	5.16557	-	pos	-	-	-	-	-	-	319.129	0.113716	40.4	-8.99244	-	-	11124.3	58671.7	47413.4	38361.2	79199.8	136609	21094.8	84405.6	5930.53	0	0	59115.3	0	2583.95	43482.3	14054.4	53645.6	17033.7	3.14938	0.0589419	up	no
neg_7891	Mjdbissn00000003	metab_18649	B(i)	44	0	-	-	-	-	M-H	C24H36D4O5	6.20655	-	neg	-	-	-	-	-	-	411.306	0.00389755	48.3	1.10916	-	-	1.56462e+07	1.83085e+07	1.74383e+07	1.78052e+07	1.66491e+07	1.74553e+07	1.39186e+07	1.71221e+07	1.51812e+07	5.54302e+06	1.36624e+07	1.11558e+07	1.79795e+07	1.58872e+07	1.59091e+07	1.50301e+07	1.66138e+07	1.35953e+07	1.22203	0.0589751	up	no
neg_3104	Tetrahca	metab_14225	B(ii)	0	74.2	-	-	-	HMDB0062534	M-H2O-H	C27H46O6	6.43042	-	neg	-	-	-	-	Lipids and lipid-like molecules	Steroids and steroid derivatives	447.312	0.301726	49.1	1.6872	-	Bile acids, alcohols and derivatives	132879	143179	162471	162321	179770	167902	133570	119405	150097	0	159181	137163	76101.5	106429	147520	139285	150177	109383	1.37295	0.0591223	up	no
neg_1771	Galacturonic Acid	metab_13014	B(i)	67.1	0	-	-	-	HMDB0002545;HMDB0003402;HMDB0002545	M-H	C6H10O7	4.06835	C08348	neg	-	-	-	-	Organic oxygen compounds	Organooxygen compounds	193.036	0.0381106	51.5	1.75848	14982-50-4	Carbohydrates and carbohydrate conjugates	45938.8	41652.2	35800.5	36858.5	38123.5	48921.1	56016.5	44816.7	37466	29482.4	59118.3	84201.2	57839.1	36586.3	56410.8	74787.1	42843.7	56917.9	0.752729	0.0595541	down	no
pos_4957	13E-Docosenamide	metab_4443	B(i)	63.3	0	-	-	-	-	M+H	C22H43NO	6.72348	-	pos	-	-	-	-	-	-	338.342	0.0568911	49.9	0.706099	-	-	864405	1.04022e+06	885922	822641	669926	987489	971325	820473	830248	760213	386674	487487	881770	785143	872566	845581	876961	717062	1.22299	0.0595824	up	no
pos_10282	Prostaglandin F1A	metab_9159	B(ii)	0	50.3	-	-	-	HMDB0002685	M+	C20H36O5	3.79285	C06475	pos	Lipids	Eicosanoids	-	-	Lipids and lipid-like molecules	Fatty Acyls	356.255	0.0558731	47	-4.7061	745-62-0	Eicosanoids	49525.3	60468.2	61441.5	51276.6	50977.9	55260.2	57916.9	54370.6	56753.6	29843.2	40033.5	55547.5	51217.1	53368.4	46823.4	58107.6	55332.3	47848.7	1.1564	0.059654	up	no
pos_3692	N-(3,4,5-Trimethoxyphenyl)-4,5,6,7-Tetrahydro-1,2-Benzoxazole-3-Carboxamide	metab_3351	B(i)	59.8	0	-	-	-	-	M+H	C17H20N2O5	5.67088	-	pos	-	-	-	-	-	-	333.144	0.0174766	51	-0.124342	-	-	482088	478440	536288	471573	1.29601e+06	1.55874e+06	622017	802013	194432	0	241420	718823	207768	298260	613029	267669	715733	335281	2.13472	0.0599998	up	no
pos_7860	Tributyl Citrate	metab_6987	B(i)	47	0	-	-	-	-	M+H	C18H32O7	6.41343	-	pos	-	-	-	-	-	-	361.222	0.0792672	45.9	1.01663	-	-	515817	439309	423025	360830	287502	384960	433750	381407	364996	0	327764	263301	353259	368429	359487	390798	399066	294720	1.35405	0.0603738	up	no
neg_5189	Mg(14:1(9Z)/0:0/0:0)	metab_16135	B(ii)	0	49.3	-	-	-	HMDB0011562	M+FA-H	C17H32O4	6.05075	-	neg	-	-	-	-	Lipids and lipid-like molecules	Glycerolipids	345.229	0.666732	46.8	0.942931	-	Monoradylglycerols	27110.3	16812.3	23938.9	23641	40070	24541.4	56346.7	37347.9	41763.1	0	17737.2	41515.1	12457.4	15862.1	23832.4	25039	32396.8	19491.9	1.66207	0.0606716	up	no
pos_8969	2-O-A-D-Galactopyranuronosyl-L-Rhamnose	metab_7974	B(ii)	0	44	-	-	-	HMDB0040159	M+H	C12H20O11	5.54037	-	pos	-	-	-	-	Organic oxygen compounds	Organooxygen compounds	341.111	0.0683685	45.9	9.38257	6118-79-2	Carbohydrates and carbohydrate conjugates	27064	112089	94567.1	76527.2	219248	171228	54250.6	159254	22646.4	21908.9	11036	149617	2408.32	6009.02	77223	10345	104097	39792.4	2.616	0.0607196	up	no
pos_2624	Anhydroerythromycin	metab_2371	B(ii)	0	56.1	-	-	-	HMDB0242637	M+H-2H2O	C37H65NO12	4.3852	-	pos	-	-	-	-	Organic oxygen compounds	Organooxygen compounds	680.443	0.141685	45.4	8.23519	-	Carbohydrates and carbohydrate conjugates	27698.8	42272.8	49659.1	45828.5	106961	39516	46059.5	47420.5	59795.6	0	25532.6	26236.8	44675.6	28069.5	52407.9	39199.8	51690.2	30874.6	1.6742	0.0610131	up	no
pos_5752	Pc(Pgf2Alpha/20:0)	metab_5147	B(ii)	0	64.2	-	-	-	HMDB0286965	M+K	C48H90NO11P	7.50868	-	pos	-	-	-	-	Not Available	Not Available	926.586	1.81906	47.8	-2.68813	-	Not Available	0	8492.46	15057.7	14305.9	13637.3	10524.6	10353.6	4037.39	21692.6	0	0	4092.67	1288.44	6295.49	8195.02	14152.4	10900.2	4860.57	2.24257	0.0611392	up	no
pos_10367	5-Hydroxy-4-Oxo-L-Norvaline	metab_9230	B(ii)	0	40.7	nonnatural	-	-	HMDB0246802	M+H-H2O	C5H9NO4	3.63598	-	pos	-	-	-	-	Organic acids and derivatives	Carboxylic acids and derivatives	130.05	0.0116794	47	-0.225934	-	Amino acids, peptides, and analogues	158966	85600.8	96846.8	110929	62401.8	119726	120887	154692	113601	131883	158769	105487	155158	181718	112721	297655	113739	163342	0.696326	0.0617428	down	no
neg_4785	Pi(18:0/18:1(9Z))	metab_15767	B(ii)	0	42.9	-	-	-	HMDB0240667	M+Na-2H	C45H85O13P	6.31743	-	neg	-	-	-	-	Lipids and lipid-like molecules	Glycerophospholipids	885.551	1.06388	44.8	4.15117	58116-17-9;	Glycerophosphoinositols	2.28559e+06	3.01487e+06	2.59326e+06	2.58266e+06	2.8625e+06	3.61579e+06	2.98531e+06	3.36266e+06	2.99927e+06	455796	2.36486e+06	2.18119e+06	2.90833e+06	2.53123e+06	3.11403e+06	2.29446e+06	2.92243e+06	2.26427e+06	1.29067	0.0623608	up	no
pos_11435	N5,N5-Dimethyl-4-Nitro-2,1,3-Benzothiadiazol-5-Amine	metab_10197	B(i)	51	0	-	-	-	-	M+H	C8H8N4O2S	0.85275	-	pos	-	-	-	-	-	-	225.043	0.0855361	43.7	-4.33416	-	-	12685	9904.1	5362.46	6030.77	6054.43	5750.78	9663.83	7001.21	11735.2	378.351	3669.09	9932.69	3285.65	4925.08	5528.62	8581.17	8243.08	5185.81	1.58955	0.0624264	up	no
pos_9023	N-[4-(4-Tert-Butylphenyl)-1,3-Thiazol-2-Yl]-4-Methylbenzamide	metab_8025	B(i)	61.4	0	-	-	-	-	M+H	C21H22N2OS	5.46642	-	pos	-	-	-	-	-	-	351.155	0.0213791	48.5	7.68441	-	-	127217	87154.2	123229	65118	583542	267977	198929	573877	61592.9	0	29826.8	186007	26043.2	115192	95330.2	10690.5	232071	66155.6	3.50795	0.0628338	up	no
neg_1835	Phenylacetylglutamine	metab_13074	B(i)	86.3	0	drug:DB17167	map00360	Phenylalanine metabolism	HMDB0006344;PW_C002728	M-H	C13H16N2O4	4.18388	C04148	neg	-	-	Metabolism	Amino acid metabolism	Organic acids and derivatives	Carboxylic acids and derivatives	263.104	0.049286	56	1.9575	28047-15-6	Amino acids, peptides, and analogues	2.40835e+06	590531	979720	1.35159e+06	421036	1.39199e+06	1.37954e+06	3.08276e+06	1.50814e+06	1.03437e+06	3.75695e+06	944827	2.87484e+06	3.2654e+06	1.90452e+06	6.6698e+06	1.45707e+06	2.92153e+06	0.498736	0.063033	down	no
neg_5150	Ichangin 4-Glucoside	metab_16101	B(ii)	0	60.3	-	-	-	HMDB0039340	M-H2O-H	C32H42O14	6.08902	-	neg	-	-	-	-	Lipids and lipid-like molecules	Prenol lipids	631.243	0.016317	49.5	4.79637	-	Terpene glycosides	716340	962493	1.04898e+06	793383	4.08177e+06	1.88963e+06	761629	4.06567e+06	554765	0	360908	1.27201e+06	316740	684509	836575	164352	1.65274e+06	519299	3.18263	0.0631816	up	no
neg_2357	Urocanic Acid	metab_13561	B(ii)	0	44.7	-	map01100;map00340	Metabolic pathways;Histidine metabolism	HMDB0000301	2M+FA-H	C6H6N2O2	5.7244	C00785;_	neg	-	-	Metabolism;Metabolism	Global and overview maps;Amino acid metabolism	Organoheterocyclic compounds	Azoles	321.087	1.15474	45.9	8.92525	104-98-3;3465-72-3;_	Imidazoles	0	7823.97	3906.82	1683.15	12323.8	10466	0	7583.09	0	863.31	0	2740.23	0	0	3610.85	0	4865.2	1030.63	4.72062	0.0631845	up	no
pos_1081	L-Isoleucine	metab_990	B(i)	96.6	0	drug:DB00167	map01100;map04978;map00280;map00290;map01210;map02010;map01230;map04974;map00970;map05230	Metabolic pathways;Mineral absorption;Valine, leucine and isoleucine degradation;Valine, leucine and isoleucine biosynthesis;2-Oxocarboxylic acid metabolism;ABC transporters;Biosynthesis of amino acids;Protein digestion and absorption;Aminoacyl-tRNA biosynthesis;Central carbon metabolism in cancer	HMDB0000172;PW_C000112	M+H	C6H13NO2	0.772467	C00407	pos	Peptides	Amino acids	Metabolism;Organismal Systems;Metabolism;Metabolism;Metabolism;Environmental Information Processing;Metabolism;Organismal Systems;Genetic Information Processing;Human Diseases	Global and overview maps;Digestive system;Amino acid metabolism;Amino acid metabolism;Global and overview maps;Membrane transport;Global and overview maps;Digestive system;Translation;Cancer: overview	Organic acids and derivatives	Carboxylic acids and derivatives	132.102	0.0369126	57.9	-0.283183	73-32-5	Amino acids, peptides, and analogues	6.78534e+06	5.2591e+06	5.77292e+06	6.02975e+06	5.48291e+06	4.49622e+06	4.53545e+06	5.48647e+06	8.43106e+06	3206.89	5.1306e+06	5.96193e+06	4.13762e+06	4.98619e+06	3.97702e+06	5.2083e+06	5.8088e+06	4.2007e+06	1.38282	0.0631873	up	no
pos_958	Dl-Homoserine	metab_875	B(i)	58.7	0	-	-	-	-	M+H	C4H9NO3	0.681867	-	pos	-	-	-	-	-	-	120.065	0.0332405	50.4	-0.909795	-	-	33470.4	37268.1	39914.1	39534.9	20308.8	36561	25272.6	23956.2	54722.7	0	18351.3	27395.5	24627.9	5957.25	20875.4	50311.2	34556.5	21074.1	1.63976	0.0632318	up	no
neg_3846	Nitrobenzyl-6-Thioinosine	metab_14902	B(ii)	0	41.4	nonnatural	-	-	HMDB0255642	M+Cl	C17H17N5O6S	7.57888	-	neg	-	-	-	-	Nucleosides, nucleotides, and analogues	Purine nucleosides	454.056	0.111682	44.2	-7.08687	-	Not Available	4116.58	0	0	0	0	0	0	0	0	54295.1	19165	12253	6795.85	0	1246.06	0	457.398	13393.6	0.0341505	0.063549	down	no
pos_6646	17-Aminogeldanamycin	metab_5896	B(ii)	0	73.8	nonnatural	-	-	HMDB0259661	M+H	C28H39N3O8	7.62455	-	pos	-	-	-	-	Phenylpropanoids and polyketides	Macrolactams	546.282	0.143306	51.9	1.10997	-	Not Available	254019	98341.6	0	34777.9	67663.5	160157	62965.4	326550	649199	436357	534422	144592	76583.4	2.51612e+06	3.57554e+06	456023	183742	1.10566e+06	0.166182	0.0641641	down	no
neg_4126	Glycochenodeoxycholic Acid	metab_15174	B(i)	59.8	0	-	map04979;map04976;map00120	Cholesterol metabolism;Bile secretion;Primary bile acid biosynthesis	HMDB0000637;HMDB0242392;LMST05030008	M-H	C26H43NO5	7.45132	C05466;_	neg	-	-	Organismal Systems;Organismal Systems;Metabolism	Digestive system;Digestive system;Lipid metabolism	Lipids and lipid-like molecules	Steroids and steroid derivatives	448.308	0.295846	46.2	2.54361	640-79-9;_;	Bile acids, alcohols and derivatives	5144.08	35888	20443.5	1693.51	3462.55	44990.5	27895.3	46053.7	1442.1	0	11338	5574.69	0	19174.4	0	4273.22	20779.3	5765.76	3.6039	0.0650199	up	no
neg_3679	Lysope(20:5(5Z,8Z,11Z,14Z,17Z)/0:0)	metab_14745	B(ii)	0	54	-	-	-	HMDB0011519	M+FA-H	C25H42NO7P	7.44245	-	neg	-	-	-	-	Lipids and lipid-like molecules	Glycerophospholipids	544.269	0.0513634	48.7	1.25855	-	Glycerophosphoethanolamines	184975	85226.7	25048.5	32943	113687	113856	116279	398152	403160	732980	342020	80813.1	122369	3.25629e+06	2.05398e+06	236414	163703	974981	0.167904	0.0651806	down	no
neg_4840	16-B1-Phytoprostane	metab_15819	B(ii)	0	55.7	-	-	-	HMDB0304634	M-H	C18H28O4	6.28358	-	neg	-	-	-	-	Lipids and lipid-like molecules	Fatty Acyls	307.191	0.0494663	48.1	-1.0906	-	Eicosanoids	112985	69601.8	72268.3	95129.2	50244.9	68309.9	136035	73510	107847	0	22482.9	88346.6	48575.7	60278.3	55874.2	110478	87325.7	55147.9	1.58348	0.0657387	up	no
pos_11077	1-(Furan-2-Ylmethyl)-3-[(2-Methoxypyridin-3-Yl)Methyl]Urea	metab_9873	B(i)	79.5	0	-	-	-	-	M+H	C13H15N3O3	2.63018	-	pos	-	-	-	-	-	-	262.119	0.0508777	54.7	0.902625	-	-	7618.37	97.2421	3587.88	28009.9	21433.2	105.62	84661.3	5384.83	4458.1	1.87787	140218	65418.9	18334	35078.2	23708.4	149284	17261.8	61720.5	0.279677	0.066596	down	no
pos_8347	Isodon Shikokianus, Compound A	metab_7401	B(i)	79.1	0	-	-	-	-	M+H	C22H30O5	5.94878	-	pos	-	-	-	-	-	-	375.214	0.0667085	51.6	-5.64305	-	-	48639.4	41876.9	63986.5	79050.2	94191.3	48289.1	43697.4	33677.1	35427	0	30563.3	38093.3	34790.5	50732.6	51543.8	39214.4	54315	34991.1	1.55225	0.0667073	up	no
pos_4447	Laurolactam	metab_4015	B(i)	44.8	0	-	-	-	-	M+H	C12H23NO	6.11962	-	pos	-	-	-	-	-	-	198.185	0.67139	46.3	0.541849	-	-	91921.5	64566.1	95469.4	121866	85539.3	57257.6	92545.3	125985	65204.4	0	126766	81398.6	76545.6	28364.6	31502	45524.2	88928.2	55728.8	1.59573	0.0667637	up	no
pos_2561	Methional	metab_2318	B(i)	51.7	0	-	-	-	HMDB0031857	M+H	C4H8OS	4.2768	-	pos	-	-	-	-	Organic oxygen compounds	Organooxygen compounds	105.037	0.0263725	48.5	-1.20546	3268-49-3	Carbonyl compounds	46000.2	33436.5	34213.3	37234.9	79829.5	63758.6	189784	32923	114769	0	8697.93	38743.3	40602.9	16895.9	18384.5	69465.2	70216.6	27541.4	2.54949	0.0671678	up	no
pos_2744	Glu-Lys-Tyr	metab_2484	B(i)	53.1	0	-	-	-	-	M+H	C20H30N4O7	4.54867	-	pos	-	-	-	-	-	-	439.221	1.18063	47.4	4.0568	-	-	1976.11	0	31864.4	33331.4	14361.2	0	29626.2	22015.7	29809.5	0	75408.6	0	27641.8	104454	35109.6	108290	18109.4	50129.1	0.361255	0.0672831	down	no
neg_3272	Stearaldehyde	metab_14373	B(ii)	0	49.5	-	-	-	HMDB0002384	M+FA-H	C18H36O	6.71593	C01838	neg	-	-	-	-	Lipids and lipid-like molecules	Fatty Acyls	313.275	0.070029	48.2	2.38529	638-66-4;	Fatty aldehydes	117582	67582.1	59661.2	68684.8	61430.5	77538	133867	116285	159799	0	7426.24	142995	71412	43754.4	22752.2	81668.7	95825.4	52858.3	1.81287	0.0676063	up	no
pos_3589	Bisulepine	metab_3258	B(i)	40.6	0	nonnatural	-	-	HMDB0251490	M+NH4	C17H19NS2	5.46642	-	pos	-	-	-	-	Organoheterocyclic compounds	Benzothiepins	319.129	0.0252182	44.6	-2.26076	-	Not Available	30367.1	87680.8	91288.7	86074.5	188570	143136	64867.4	130337	17671.5	0	14232.2	135091	10762.7	11039.4	86984.8	27236.2	93332.5	40763.7	2.2896	0.0677615	up	no
pos_7336	Sm(32:42O(Fa)	metab_6531	B(i)	48.3	0	-	-	-	-	M+CH3OH+Na	C51H95N2O7P	7.06585	-	pos	-	-	-	-	-	-	933.693	0.0174355	40	-11.8289	-	-	1.50453e+06	2.45898e+06	2.67783e+06	2.70159e+06	2.21749e+06	1.33649e+06	1.84983e+06	2.48456e+06	2.59947e+06	0	1.6704e+06	2.09154e+06	1.95414e+06	1.46134e+06	2.43043e+06	1.31374e+06	2.20342e+06	1.56023e+06	1.41224	0.0684277	up	no
neg_3393	Deoxycholylphenylalanine	metab_14483	B(ii)	0	75.5	-	-	-	HMDB0242413	M+Na-2H	C33H49NO5	6.82862	-	neg	-	-	-	-	Lipids and lipid-like molecules	Steroids and steroid derivatives	560.335	0.080524	50.4	-1.76314	-	Bile acids, alcohols and derivatives	109282	72454	63724	56552.4	59385.4	35965.2	52716.9	53233.4	76509.6	33243.7	21368.9	29365.5	59153.3	69630.2	7905.35	72538.8	64424.8	41886.5	1.53808	0.0686431	up	no
neg_4616	Pe(P-18:0/16:1)	metab_15612	B(i)	39.5	0	-	-	-	LMGP02030041	M-H	C39H76NO7P	6.62077	-	neg	-	-	-	-	-	-	700.53	0.453942	45.1	1.76223	0	-	7440.81	13667.5	4849.79	4087.19	13995.2	10124.7	2327.39	2465.65	0	135714	567178	946826	26532.1	10157.8	16603.8	18733	6550.92	245964	0.0266337	0.069037	down	no
pos_8494	(5E,7E)-3-Aminoundeca-5,7-Dienoic Acid	metab_7536	B(i)	46.1	0	-	-	-	-	M+H	C11H19NO2	5.89345	-	pos	-	-	-	-	-	-	198.149	0.0231317	47.3	0.433723	-	-	16339.9	25332.3	23702.8	23311.7	13342.8	10899.9	21407.5	19318.6	15680.7	0	13652.1	17336.4	18932.9	11743.7	12779.4	17865.1	18815.1	13187.1	1.42678	0.0691322	up	no
neg_1090	Uridine	metab_12383	B(i)	67.7	0	drug:DB02745	map00240;map01100;map02010;map01232	Pyrimidine metabolism;Metabolic pathways;ABC transporters;Nucleotide metabolism	HMDB0000296;PW_C000202	M+Cl	C9H12N2O6	0.879067	C00299	neg	Nucleic acids	Nucleosides	Metabolism;Metabolism;Environmental Information Processing;Metabolism	Nucleotide metabolism;Global and overview maps;Membrane transport;Global and overview maps	Nucleosides, nucleotides, and analogues	Pyrimidine nucleosides	279.039	0.666679	51.8	2.07995	58-96-8	Not Available	502042	417109	357008	277455	236897	334116	527748	557975	1.22869e+06	0	116603	551305	272877	97265.5	275442	363069	493227	239509	2.05933	0.0691547	up	no
pos_10984	Pyroglutamylproline	metab_9786	B(i)	65.7	0	-	-	-	-	M+H	C10H14N2O4	2.72775	-	pos	-	-	-	-	-	-	227.103	0.0171333	51.9	0.793168	-	-	213008	145468	163104	183325	159754	213947	202058	191189	162839	211282	226350	193615	187783	230180	173052	210916	181632	204740	0.887138	0.0697517	down	no
pos_851	Betaine	metab_780	B(i)	93.2	0	-	map01100;map02010;map00260	Metabolic pathways;ABC transporters;Glycine, serine and threonine metabolism	-;HMDB0000043;PW_C000030	M+Na	C5H11NO2	0.60025	C00719;_	pos	-	-	Metabolism;Environmental Information Processing;Metabolism	Global and overview maps;Membrane transport;Amino acid metabolism	Organic acids and derivatives	Carboxylic acids and derivatives	140.068	0.0212394	58.4	-0.327898	107-43-7;6915-17-9	Amino acids, peptides, and analogues	4.26021e+06	5.54996e+06	6.70179e+06	6.2105e+06	4.04507e+06	8.92788e+06	5.07066e+06	4.10298e+06	5.79771e+06	1503.96	2.48783e+06	7.49623e+06	3.49714e+06	1.934e+06	5.03669e+06	5.11511e+06	5.62964e+06	3.65264e+06	1.54125	0.0698486	up	no
pos_4240	Cafestol	metab_3844	B(i)	50.2	0	-	-	-	HMDB0035710	M+H	C20H28O3	5.9394	C09066	pos	-	-	-	-	Organoheterocyclic compounds	Naphthofurans	317.211	0.0354016	48.5	0.532423	469-83-0	Not Available	1747.4	1386.82	14216.7	17091.7	23334.8	4382.25	8760.08	5624.58	1660.65	0	0	3161.74	3259.44	3503.7	5872.66	2817.81	8689.44	2659.33	3.26752	0.0698641	up	no
pos_7782	Sm(11:12O/22:1)	metab_6921	B(i)	85.1	0	-	-	-	-	M+H	C38H75N2O6P	6.47092	-	pos	-	-	-	-	-	-	687.544	0.126292	50.5	-0.0634784	-	-	124778	63664.8	122862	115459	39494.5	68644.1	15463.2	65735.1	19168.6	878870	1.64503e+06	143366	4850.46	274908	67666.6	197268	70585.4	458851	0.153831	0.0699559	down	no
neg_3636	Pc(36:2)	metab_14707	B(i)	83.7	0	-	-	-	HMDB0000593	M+FA-H	C44H84NO8P	7.4238	-	neg	-	-	-	-	Lipids and lipid-like molecules	Glycerophospholipids	830.593	0.315649	52.9	2.00631	4235-95-4	Glycerophosphocholines	1.65472e+06	5.45053e+06	6.69057e+06	7.5341e+06	6.38494e+06	7.28506e+06	5.34919e+06	7.51664e+06	7.42209e+06	6.64879e+06	2.43513e+07	1.50753e+07	9.49749e+06	6.52755e+06	7.32671e+06	5.79609e+06	6.14309e+06	1.07462e+07	0.571654	0.0704211	down	no
pos_6351	[3-[3-(Oxolan-2-Yl)-1,2,4-Triazol-4-Yl]Azetidin-1-Yl]-Pyrimidin-4-Ylmethanone	metab_5657	B(i)	43.7	0	-	-	-	-	M+H	C14H16N6O2	7.79597	-	pos	-	-	-	-	-	-	301.141	0.0398709	45	1.88283	-	-	36297.7	33317.2	31543.1	37161.5	33124.1	30262.7	28473.3	30655.7	37570.1	0	26569.4	22299.4	32408.7	31150.4	31223.4	32783.8	33156.1	25205	1.31546	0.0707456	up	no
pos_6305	Triphenylphosphine Oxide	metab_5619	B(i)	62	0	-	-	-	-	M+H	C18H15OP	7.9584	-	pos	-	-	-	-	-	-	279.094	0.0466549	50.9	0.789694	-	-	35949.2	35199.2	33990.3	38373.5	32584	32352.9	38894.4	34846.5	38743.4	13909.6	26773	31501.9	34897.1	27774.3	35951.3	38947.8	35659.3	29965	1.19003	0.0707944	up	no
pos_12513	O-Xylene	metab_11207	B(i)	40.8	0	-	map01100	Metabolic pathways	HMDB0059851	M+H	C8H10	0.386867	C07212	pos	-	-	Metabolism	Global and overview maps	Benzenoids	Benzene and substituted derivatives	107.085	0.0766313	46.3	-1.05147	95-47-6;_	Xylenes	8259.84	8185.69	7716.6	5672.57	5476.11	6954.56	7105.22	6658.21	7151	9519.26	9673.5	8448.06	7875.5	7863.82	6713.62	6570.06	7019.98	8094.83	0.867217	0.0712782	down	no
neg_1087	D-Alpha-Hydroxyglutaric Acid	metab_12380	B(i)	90.6	0	-	-	-	-	M-H	C5H8O5	0.872017	-	neg	-	-	-	-	-	-	147.03	0.0311778	56.7	1.44277	-	-	460427	607757	577651	457817	531315	448093	411165	956019	463652	135760	463925	472725	381442	512454	464481	347938	545989	396961	1.37542	0.071421	up	no
pos_2692	4-Methylphenol	metab_2437	B(i)	47	0	drug:DB01688	map01100;map04974	Metabolic pathways;Protein digestion and absorption	HMDB0001858	M+H	C7H8O	4.47593	C01468	pos	-	-	Metabolism;Organismal Systems	Global and overview maps;Digestive system	Benzenoids	Phenols	109.065	0.0168085	47.7	-0.936235	106-44-5	Cresols	7335.36	5202.39	7568.72	9286.37	5629.57	8417.56	7148.5	11735.7	4718.41	8669.3	9201.36	10729	10441.5	12814.6	5016.66	11162.3	7449.18	9719.24	0.766436	0.0725133	down	no
pos_4653	Pinolenic Acid	metab_4192	B(i)	79.5	0	-	-	-	HMDB0256562;LMFA01030344	M+H-H2O	C18H30O2	6.34818	-	pos	-	-	-	-	Lipids and lipid-like molecules	Fatty Acyls	261.221	0.00990923	54.1	0.159434	_;	Lineolic acids and derivatives	15174.8	11432.7	2524.04	5916.84	2735.43	0	17563	24687	0	0	0	0	0	0	3643.83	10067.1	8892.65	1958.7	4.54007	0.0727219	up	no
pos_7416	Ubiquinone-8	metab_6608	B(ii)	0	60.4	-	-	-	HMDB0304524	M+NH4	C49H74O4	7.01355	C17569	pos	-	-	-	-	Lipids and lipid-like molecules	Prenol lipids	744.588	0.499349	44.5	-6.86524	2394-68-5;_	Quinone and hydroquinone lipids	7.68888e+06	1.36447e+07	1.50693e+07	1.76709e+07	1.47136e+07	2.31012e+07	1.69013e+07	1.81015e+07	1.8462e+07	2.40007e+07	2.90534e+07	8.39368e+07	2.81353e+07	1.94918e+07	1.68423e+07	1.92743e+07	1.61504e+07	3.15335e+07	0.512165	0.0730558	down	no
neg_2551	Cromakalim	metab_13741	B(ii)	0	59.2	nonnatural	-	-	HMDB0250542	M+FA-H	C16H18N2O3	5.90763	C11819	neg	-	-	-	-	Organoheterocyclic compounds	Benzopyrans	331.131	0.0413085	50.3	2.72214	94470-67-4;_	1-benzopyrans	283331	465347	472493	433403	1.5655e+06	1.28179e+06	305245	743672	128255	11460.4	184339	594165	119152	171718	543221	85779.6	631004	244262	2.58331	0.073132	up	no
pos_2234	Phe-His	metab_2030	B(i)	39.3	0	-	-	-	HMDB0028892	M+H-H2O	C15H18N4O3	3.63598	-	pos	-	-	-	-	Organic acids and derivatives	Carboxylic acids and derivatives	285.135	0.0452049	46.6	0.790165	16874-81-0	Amino acids, peptides, and analogues	38093.9	14.3592	6190.85	48146.8	64716.4	8890.89	90188.5	1948.41	1544.14	3355.64	205380	56447.4	36411.4	71787	33211.3	201383	28859.4	86853.7	0.332275	0.0732299	down	no
pos_3645	Gly Glu Tyr Ser Val	metab_3309	B(i)	46.2	0	-	-	-	-	M+H	C24H35N5O10	5.54947	-	pos	-	-	-	-	-	-	554.246	0.691833	47.4	0.28599	-	-	245739	26792.5	531409	252706	9696.18	1826.85	402896	398195	408932	16022.8	0	7444.21	427414	0	62663.4	11393.1	253132	74991.1	3.3755	0.073279	up	no
pos_11317	Kinetin-7-N-Glucoside	metab_10093	B(ii)	0	40.3	-	-	-	HMDB0012243	M+H	C16H19N5O6	1.48582	-	pos	-	-	-	-	Organic oxygen compounds	Organooxygen compounds	378.144	0.017808	45.5	7.8807	823188-66-5	Carbohydrates and carbohydrate conjugates	36272	20683.4	19919.4	13948.2	21394.8	8746.24	22163	2657.35	33234.4	0	4855.09	8516.82	19777.1	12134.6	10710.1	19415.3	19891	10772.7	1.84643	0.0735248	up	no
pos_8328	Glu-Met-Tyr	metab_7382	B(i)	54.9	0	-	-	-	-	M+H	C19H27N3O7S	5.95812	-	pos	-	-	-	-	-	-	442.161	0.113705	47.7	-7.27842	-	-	0	29143	26434.6	28436.9	82647	45211.8	9032.08	51717.6	0	0	0	40972.1	0	0	16283.5	0	30291.4	8179.38	3.70339	0.0735724	up	no
pos_10275	Sl(15:3O/18:5)	metab_9152	B(i)	45.2	0	-	-	-	-	M+H	C33H51NO5S	3.80138	-	pos	-	-	-	-	-	-	574.36	0.0620558	43.2	6.02933	-	-	43877.6	66887.6	61978.8	53150	137519	66511.7	55722.7	91760.1	90296.3	0	46867.3	34218.4	53093.1	61849.7	71040.5	68228.9	74189.3	47899.7	1.54885	0.0737093	up	no
pos_11043	N-Ethyl-N-Methylcathinone	metab_9842	B(i)	96	0	-	-	-	-	M+H	C12H17NO	2.70105	-	pos	-	-	-	-	-	-	192.138	0.00986095	58.6	0.416931	-	-	680150	754906	714115	696284	589595	710219	675400	681359	730060	948026	800116	739635	762337	657676	688603	735387	692454	761683	0.909111	0.0738853	down	no
neg_4618	3,4-Dimethyl-5-Pentyl-2-Furanpentadecanoic Acid	metab_15613	B(ii)	0	61.2	-	-	-	HMDB0112081	M+FA-H	C26H46O3	6.62077	-	neg	-	-	-	-	Lipids and lipid-like molecules	Fatty Acyls	451.344	0.0785579	50.6	2.29353	116627-42-0	Fatty acids and conjugates	3.82657e+06	1.29169e+06	1.40274e+06	786029	4.68589e+06	1.89962e+06	2.92233e+06	7.08173e+06	5.52313e+06	150089	1.0963e+06	1.41042e+06	2.52132e+06	3.89473e+06	578203	660888	3.26886e+06	1.47313e+06	2.21898	0.0743591	up	no
neg_3665	4-(Undecan-5-Yl)Benzene-1-Sulfonic Acid	metab_14731	B(i)	80.9	0	-	-	-	-	M-H	C17H28O3S	7.44245	-	neg	-	-	-	-	-	-	311.169	0.0229515	54.8	2.23801	-	-	2.48621e+06	6.17015e+06	5.61836e+06	6.07475e+06	5.39319e+06	6.11314e+06	5.36201e+06	4.94763e+06	4.18735e+06	1.12583e+07	4.54336e+06	1.4841e+07	6.22374e+06	5.92339e+06	6.17551e+06	5.10907e+06	5.15031e+06	7.72491e+06	0.666714	0.0755693	down	no
pos_8113	2,5-Dimethylbenzaldehyde	metab_7199	B(i)	92.7	0	-	-	-	HMDB0032014	M+H	C9H10O	6.2491	-	pos	-	-	-	-	Benzenoids	Benzene and substituted derivatives	135.08	0.00840153	57.1	-0.178957	34341-29-2	Benzoyl derivatives	129348	302201	242362	126980	254159	98608.4	101634	194837	84109.8	0	192629	91502.6	97376.5	28363.3	88478.7	180108	170471	96922.5	1.75884	0.0761884	up	no
pos_6458	2-(4-Chloro-2-Nitro-5-Pyrrol-1-Ylphenyl)Sulfanyl-4,5-Diphenyl-1,3-Oxazole	metab_5744	B(i)	61.1	0	-	-	-	-	M+ACN+H	C25H16ClN3O3S	7.69607	-	pos	-	-	-	-	-	-	515.099	0.568014	43	9.85815	-	-	4944.52	3717.26	0	0	0	0	0	0	0	0	21286.9	22399.3	9814.56	0	0	0	962.419	7642.96	0.125922	0.0764128	down	no
pos_11133	3-Acetyl-2,5-Dimethylfuran	metab_9919	B(i)	60.8	0	-	-	-	HMDB0029563	M+H-2H2O	C8H10O2	2.2534	-	pos	-	-	-	-	Organic oxygen compounds	Organooxygen compounds	103.054	0.0030596	51.5	-0.770375	10599-70-9	Carbonyl compounds	1.00906e+06	759714	780194	789620	688775	666406	772962	822409	958259	764234	640600	708610	552230	810852	590151	823721	805267	698628	1.15264	0.0764207	up	no
pos_1411	3,4-Edma	metab_1289	B(i)	83.3	0	-	-	-	-	M+H	C12H17NO2	1.94448	-	pos	-	-	-	-	-	-	208.133	0.0137433	54.9	0.748748	-	-	42412.9	41829.7	45771	42002.5	37350	45122.1	40796.8	42300	38272.2	81326.7	45886.6	45193.9	53082.7	42479.8	42129.1	45387.9	41761.9	50783.8	0.822347	0.0765314	down	no
pos_1162	Acetylornithine	metab_1057	B(i)	57.5	0	-	-	-	-	M+ACN+H	C7H14N2O3	0.871017	-	pos	-	-	-	-	-	-	216.134	0.0318128	51	0.380065	-	-	110.25	17.672	54.4027	0	0	0	204.696	193.754	131.577	0	67.4422	13.4938	16.9852	0	0	18.1267	79.1502	16.5783	4.77434	0.07697	up	no
pos_7959	Fa(18:3+1O)	metab_7068	B(i)	50.1	0	-	-	-	-	M+H	C18H30O3	6.35665	-	pos	-	-	-	-	-	-	295.227	0.0047463	46.9	0.246355	-	-	359989	195080	212051	237508	287163	146002	569803	242866	490234	0	207353	164022	127536	226801	222996	330189	304522	182699	1.66679	0.0772125	up	no
neg_3458	Orthothymotinic Acid	metab_14545	B(i)	85.6	0	-	-	-	-	M-H	C11H14O3	6.99245	-	neg	-	-	-	-	-	-	193.087	0.0737983	47.6	1.61278	-	-	175776	262160	233769	234270	234556	255404	219141	255285	258533	57708.1	152022	193767	276917	234038	163317	233796	236544	187367	1.26247	0.0780943	up	no
pos_5703	Gpcho(18:2/16:1)	metab_5100	B(i)	93.1	0	-	-	-	HMDB0008134	M+Na	C42H78NO8P	7.50012	-	pos	-	-	-	-	Lipids and lipid-like molecules	Glycerophospholipids	778.539	1.39717	51.7	4.74159	-	Glycerophosphocholines	11351.3	6601.74	3170.04	8002.66	3555.83	9169.38	12794.7	8455.27	5545.86	172414	6315.31	2195.58	7690.3	5348.69	4725.74	3596.49	7627.42	28898	0.263943	0.326605	down	no
pos_8345	Kenacourt	metab_7399	B(ii)	0	80.1	-	-	-	HMDB0253781	M+	C25H31FO8	5.94878	-	pos	-	-	-	-	Lipids and lipid-like molecules	Steroids and steroid derivatives	478.197	0.0414666	53.6	-6.81264	-	Pregnane steroids	10126.4	89402.5	75543.9	51207.6	147807	135978	52141.8	308434	73649.9	0	7089.81	94789.2	24208.5	3581.2	97142.4	28827.3	104921	36519.8	2.873	0.0783785	up	no
pos_5704	Gpcho(18:2/17:0)	metab_5101	B(i)	76.1	0	-	-	-	-	M+Na	C43H82NO8P	7.50012	-	pos	-	-	-	-	-	-	794.568	0.323099	51	1.6058	-	-	1.14448e+06	5.05239e+06	5.6635e+06	5.66453e+06	4.7449e+06	5.88254e+06	5.47682e+06	5.98293e+06	5.89753e+06	7.73503e+06	1.57463e+07	1.26385e+07	8.35435e+06	5.39262e+06	4.72641e+06	6.23804e+06	5.05662e+06	8.69018e+06	0.581878	0.0260591	down	yes
pos_10793	4-Hydroxyquinoline	metab_9617	B(i)	52.7	0	nonnatural	-	-	HMDB0246466	M+ACN+H	C9H7NO	2.85505	C06343	pos	-	-	-	-	Organoheterocyclic compounds	Quinolines and derivatives	187.087	0.00913465	49.6	0.982506	611-36-9;_	Quinolones and derivatives	49306.5	4435.29	6403.58	4742.97	79416.4	35151.7	24626.3	49769.1	15678.5	6818.51	24311.1	2554.29	4164.25	28504.1	2301.76	1312.52	29947.8	9995.22	2.99621	0.0785955	up	no
pos_5894	Taxine B	metab_5275	B(ii)	0	63.2	-	-	-	HMDB0258750	M+H-2H2O	C33H45NO8	7.60678	C19989	pos	-	-	-	-	Lipids and lipid-like molecules	Prenol lipids	548.296	0.671649	47.5	-8.1239	1361-51-9;_	Diterpenoids	166734	54552.9	5984.88	0	20782.4	131773	45879.1	45771.1	366963	302665	545032	298211	48946.7	341736	3.34257e+06	782900	93160	808865	0.115174	0.0797639	down	no
neg_3456	Pe(40:4)	metab_14543	B(i)	79.3	0	-	-	-	HMDB0009009	M+Hac-H	C45H82NO8P	6.9834	-	neg	-	-	-	-	Lipids and lipid-like molecules	Glycerophospholipids	854.593	0.323522	52.4	2.05352	-	Glycerophosphoethanolamines	2.41377e+06	9.62272e+06	1.13003e+07	1.20408e+07	1.20154e+07	1.1935e+07	1.07898e+07	1.22609e+07	1.20901e+07	1.00343e+07	1.91383e+07	1.21916e+07	9.74262e+06	1.27556e+07	1.67275e+07	1.47671e+07	1.04965e+07	1.36224e+07	0.770532	0.080135	down	no
pos_7850	1,2-Dioleoyl-Sn-Glycero-3-Phosphoethanolamine	metab_6979	B(ii)	0	45.7	-	-	-	HMDB0244088	M+H	C41H78NO8P	6.41343	-	pos	-	-	-	-	Lipids and lipid-like molecules	Glycerophospholipids	744.556	0.691093	45.7	3.62409	-	Glycerophosphoethanolamines	9031.49	256.018	9641.81	16545	9004.85	22935.7	24355.8	18148.6	25607.8	915571	35792.5	777504	43031.2	28115.1	25736.2	18362.1	15058.6	263445	0.0571602	0.0811118	down	no
pos_11194	N'-{[3-(4-Methoxyphenyl)-1H-Pyrazol-4-Yl]Methylene}Nicotinohydrazide	metab_9979	B(i)	43.2	0	-	-	-	-	M+NH4	C17H15N5O2	1.9351	-	pos	-	-	-	-	-	-	339.155	0.0340374	47	-3.50553	-	-	164216	0	0	0	118061	6846.45	126192	25079.5	56572.4	0	31257.8	0	4508.31	21217.5	1161.7	1036.51	55218.6	8454.55	6.53123	0.0815015	up	no
neg_2453	3'-Ketolactose	metab_13653	B(ii)	0	70.2	-	-	-	HMDB0001030	M-H	C12H20O11	5.81758	C05403	neg	-	-	-	-	Organic oxygen compounds	Organooxygen compounds	339.096	0.73411	49.1	9.04435	15990-62-2	Carbohydrates and carbohydrate conjugates	0	5679.66	2371.2	5407.36	17929.3	16750.4	719.683	8906.93	0	0	0	5691.59	0	0	3394.6	0	6418.29	1298.03	4.94465	0.0815734	up	no
pos_7995	Sl(12:2O/13:1)	metab_7098	B(i)	41.4	0	-	-	-	-	M+H	C25H45NO5S	6.323	-	pos	-	-	-	-	-	-	472.303	0.0369038	44.2	-12.6849	-	-	1.46383e+06	8.92108e+06	4.67535e+06	1.4654e+06	1.76573e+06	7.61997e+06	9.61638e+06	7.79718e+06	1.47459e+06	0	2.94794e+06	1.8171e+06	160560	4.8161e+06	1.35114e+06	4.34899e+06	4.97772e+06	2.20598e+06	2.25647	0.0827013	up	no
neg_4764	1-Linoleoyl-Sn-Glycero-3-Phosphocholine	metab_15747	B(i)	69.1	0	-	-	-	-;LMGP01050137	M+FA-H	C26H50NO7P	6.3908	C04100;_	neg	-	-	-	-	-	-	564.332	0.0338308	52.9	2.88514	-;	-	1.93009e+07	1.22086e+07	1.87346e+07	2.42577e+07	1.46945e+07	1.08648e+07	1.31108e+07	6.67937e+06	2.81759e+07	12837.2	4.96512e+06	1.02153e+07	1.01761e+07	7.6822e+06	1.46131e+07	2.19937e+07	1.64475e+07	9.95119e+06	1.65281	0.0827624	up	no
pos_6242	Leucyl-Leucine	metab_5558	B(ii)	0	46	nonnatural	-	-	HMDB0254039	M+H-H2O	C12H24N2O3	7.86965	C11332	pos	-	-	-	-	Organic acids and derivatives	Carboxylic acids and derivatives	227.176	0.00837137	46.4	0.409596	2883-36-5;3303-31-9;_	Amino acids, peptides, and analogues	257693	246152	252413	267639	218959	258325	252026	250280	279103	240310	205611	236256	258234	225487	232456	261027	253621	237054	1.06989	0.0828073	up	no
pos_9807	Mpomeovt	metab_8748	B(ii)	0	57.9	-	-	-	HMDB0254916	M+H-2H2O	C48H74N12O12S2	4.60283	-	pos	-	-	-	-	Organic acids and derivatives	Carboxylic acids and derivatives	1039.48	0.0326503	46.9	-4.41986	-	Amino acids, peptides, and analogues	7.21504e+06	5.74304e+06	4.95864e+06	5.53595e+06	6.08064e+06	5.39317e+06	5.39667e+06	7.919e+06	5.91325e+06	0	4.91084e+06	7.65441e+06	4.91519e+06	4.08972e+06	5.05783e+06	4.61154e+06	6.01727e+06	4.46279e+06	1.34832	0.0832622	up	no
pos_8840	Acetylfentanyl	metab_7852	B(ii)	0	42.1	nonnatural	-	-	HMDB0246153	M+ACN+Na	C21H26N2O	5.75477	-	pos	-	-	-	-	Benzenoids	Benzene and substituted derivatives	386.223	0.674063	44.6	8.95844	-	Anilides	1750.17	4951.09	2792.96	2396.77	1998.2	1730.72	2250.1	0	3765.11	1759.26	886.391	0	1574.64	1853.73	2658.92	0	2403.9	1247.56	1.92688	0.0840622	up	no
pos_2771	Pleuromutilin	metab_2505	B(i)	37.8	0	-	-	-	-;HMDB0248901	M+H	C22H34O5	4.58485	C09169;_	pos	-	-	-	-	Lipids and lipid-like molecules	Prenol lipids	379.249	0.0102956	43.7	3.35937	125-65-5;_	Diterpenoids	1.74187e+06	1.81373e+06	1.7488e+06	1.62277e+06	2.79696e+06	1.69098e+06	1.6085e+06	1.85597e+06	1.79268e+06	368889	1.78518e+06	1.62213e+06	1.75374e+06	1.71042e+06	1.59539e+06	1.32392e+06	1.85247e+06	1.45138e+06	1.27635	0.0841858	up	no
pos_2068	2-Methyl-Alpha-Pyrrolidinopropiophenone	metab_1879	B(i)	49.1	0	-	-	-	-	M+H	C14H19NO	3.39512	-	pos	-	-	-	-	-	-	218.154	0.0629703	48.7	0.697086	-	-	0	0	0	401.339	0	0	0	0	0	29785.1	2631.55	0	22066.8	0	0	0	44.5932	7783.34	0.00572931	0.0844383	down	no
pos_4177	Altiloxin B	metab_3788	B(i)	65	0	-	-	-	-	M+H	C15H23ClO4	5.91172	-	pos	-	-	-	-	-	-	303.134	0.201442	46.2	-5.67786	-	-	6626.56	8374.51	22107.1	15187.7	42323.3	11389.4	17529.1	44882.2	3780.66	0	0	26222.6	0	9728.78	12270.6	0	19133.4	6888.86	2.77744	0.0844488	up	no
pos_7376	Pe(O-16:2/18:2)	metab_6570	B(i)	35.3	0	-	-	-	-	M+H	C39H72NO7P	7.039	-	pos	-	-	-	-	-	-	698.519	0.666733	42.5	9.52754	-	-	17767.5	114022	75416.7	90260.6	63945.3	87526.9	44451.6	40639.5	51622.3	0	15622.8	66823.8	19700.2	40830.9	69582.8	55280.7	65072.5	38263	1.70066	0.0845755	up	no
neg_6341	Hydroquinone	metab_17214	B(i)	52.1	0	-	map01100;map00350;map05208	Metabolic pathways;Tyrosine metabolism;Chemical carcinogenesis - reactive oxygen species	HMDB0002434;-;PW_C001632	M-H	C6H6O2	3.52352	C00530;C15603	neg	-	-	Metabolism;Metabolism;Human Diseases	Global and overview maps;Amino acid metabolism;Cancer: overview	Benzenoids	Phenols	109.03	0.0131256	49.5	1.05584	123-31-9;-	Benzenediols	575300	297742	353123	399446	314276	330254	662393	428023	325914	100792	628231	326268	680907	997463	656478	1.08437e+06	409608	639216	0.640798	0.0850763	down	no
pos_10705	Estra-1,3,5(10)-Triene-3,17-Diol, 16-Iodo-, (16Alpha,17Beta)-	metab_9542	B(ii)	0	44.4	nonnatural	-	-	HMDB0259459	M+K	C18H23IO2	3.0402	-	pos	-	-	-	-	Lipids and lipid-like molecules	Steroids and steroid derivatives	437.034	0.0520504	44.4	-8.14041	-	Estrane steroids	2.90715e+06	4.37872e+06	4.52077e+06	4.36578e+06	3.59282e+06	4.66669e+06	3.882e+06	3.54704e+06	2.98357e+06	3.84072e+06	3.14658e+06	3.45122e+06	3.84571e+06	2.15019e+06	3.55951e+06	2.98163e+06	3.87162e+06	3.28222e+06	1.17957	0.0852005	up	no
pos_10209	Cholyl-L-Dopa	metab_9095	B(ii)	0	47.1	-	-	-	HMDB0242386	M+H	C33H49NO8	3.95925	-	pos	-	-	-	-	Not Available	Not Available	588.358	0.12682	44.4	8.66829	-	Not Available	156959	197266	209565	210066	504277	252289	236429	314114	320837	0	142155	156373	214337	226106	266855	225824	266867	175950	1.51672	0.0857109	up	no
pos_4034	Desmedipham	metab_3660	B(i)	80.7	0	nonnatural	-	-	HMDB0251050	M+CH3OH+Na	C16H16N2O4	5.86592	C18417	pos	-	-	-	-	Benzenoids	Benzene and substituted derivatives	355.127	0.0179253	54.9	0.67999	13684-56-5;_	Phenylcarbamic acid esters	89404	98088.9	124127	60094.2	307073	248979	104573	545646	159788	0	16671.8	141849	46170	230458	68323.5	3104.32	193086	72368.1	2.66811	0.0858407	up	no
neg_4739	Drostanolone	metab_15723	B(ii)	0	42.3	drug:DB00858	-	-	HMDB0014996	M+Hac-H	C20H32O2	6.46455	C14605	neg	-	-	-	-	Lipids and lipid-like molecules	Steroids and steroid derivatives	363.253	0.713013	44.3	-4.72265	58-19-5	Androstane steroids	138108	50335.4	60931.4	63375.5	75742.5	59222	158171	72465.4	112417	0	3102.99	138987	18097.7	39640.7	32828	92454.6	87863.2	46444.5	1.89179	0.0861886	up	no
neg_4613	2-[4-(Sulfooxy)Phenyl]Acetic Acid	metab_15609	B(ii)	0	47.9	-	-	-	HMDB0132500	M+FA-H	C8H8O6S	6.62862	-	neg	-	-	-	-	Organic acids and derivatives	Organic sulfuric acids and derivatives	277.004	0.0462507	46.4	9.17436	-	Arylsulfates	330712	448111	332091	207837	450431	721517	973522	647945	611353	46434.4	325881	1.43078e+06	1.45909e+06	1.04253e+06	951760	954633	524836	887302	0.591496	0.0862372	down	no
pos_4831	7-Hydroxy-6-Methyl-8-Ribityl Lumazine	metab_4338	B(ii)	0	46.2	-	map00740	Riboflavin metabolism	HMDB0004256	M+H-H2O	C12H16N4O7	6.50463	C05995	pos	-	-	Metabolism	Metabolism of cofactors and vitamins	Organoheterocyclic compounds	Pteridines and derivatives	311.1	0.0331084	47.5	5.18172	_;2184-54-5	Not Available	1.97236e+06	0	0	0	3.63996e+06	2.06104e+06	2.27707e+06	3.86118e+06	1.21772e+06	0	1.41839e+06	4.13871e+06	4.79351e+06	3.45009e+06	5.7549e+06	3.30599e+06	1.66993e+06	3.26594e+06	0.511315	0.0863666	down	no
neg_1516	3,4-Dihydroxybenzenesulfonic Acid	metab_12780	B(i)	87.8	0	-	-	-	-	M-H	C6H6O5S	3.52352	-	neg	-	-	-	-	-	-	188.987	0.018029	56.1	1.56766	-	-	4.36452e+07	2.24234e+07	2.73083e+07	3.14337e+07	2.36774e+07	2.5544e+07	5.03804e+07	3.32676e+07	2.51406e+07	6.25175e+06	4.87989e+07	2.47374e+07	5.24513e+07	7.80295e+07	5.1389e+07	8.55439e+07	3.14245e+07	4.96003e+07	0.633556	0.0863921	down	no
neg_1225	Dobesilic Acid	metab_12507	B(i)	37.5	0	nonnatural	-	-	HMDB0245498	M-H	C6H6O5S	1.94655	-	neg	-	-	-	-	Benzenoids	Benzene and substituted derivatives	188.987	0.0152121	45.9	1.59511	-	Benzenesulfonic acids and derivatives	277621	95519.6	110016	143075	128357	239116	254450	238077	100872	7672.67	234954	197285	789469	319532	260538	619366	176345	346974	0.508237	0.0865864	down	no
neg_4226	Pe(Pgf1Alpha/Dime(11,3))	metab_15265	B(ii)	0	66	-	-	-	HMDB0284747	M+Na-2H	C45H80NO12P	7.3964	-	neg	-	-	-	-	Not Available	Not Available	878.515	1.15478	50.9	-1.88713	-	Not Available	668408	468940	453043	511675	491936	406171	260117	137629	46699.5	0	21889.1	0	0	16589.2	57514.3	883065	382735	139865	2.73646	0.0867124	up	no
neg_3587	Mg(22:4(7Z,10Z,13Z,16Z)/0:0/0:0)	metab_14661	B(ii)	0	45.2	-	-	-	HMDB0011584	2M+FA-H	C25H42O4	7.38707	-	neg	-	-	-	-	Lipids and lipid-like molecules	Glycerolipids	857.613	0.0192531	47.9	-2.75597	-	Monoradylglycerols	14271.5	190504	269000	311266	389376	446210	303192	348383	244271	25002	1.91577e+06	1.1593e+06	177196	454033	493469	559961	279608	683533	0.409063	0.0874991	down	no
neg_4141	Gpser(18:0/16:1)	metab_15187	B(i)	72.7	0	-	-	-	-	M-H	C40H76NO10P	7.44245	-	neg	-	-	-	-	-	-	760.518	1.16385	51.4	5.98143	-	-	95080.8	137970	207934	254932	275173	201888	149995	102406	58794.8	228172	138888	13191.9	7052.34	68648.2	118431	91714.7	164908	95156.9	1.73301	0.0881354	up	no
pos_8599	Phenylalanyl-Prolyl-Arginine Nitrile	metab_7630	B(ii)	0	46.4	nonnatural	-	-	HMDB0256435	M+H-2H2O	C20H29N7O2	5.85658	-	pos	-	-	-	-	Organic acids and derivatives	Carboxylic acids and derivatives	364.228	0.0744922	45.1	9.00687	-	Amino acids, peptides, and analogues	4769.39	0	1552	2063	0	2935.29	2969.84	7777.72	0	0	0	2835.14	0	943.093	0	0	2451.92	539.747	4.54271	0.0884657	up	no
neg_3440	Gpser(18:0/22:4)	metab_14528	B(i)	63.5	0	-	-	-	-	M-H	C46H82NO10P	6.92845	-	neg	-	-	-	-	-	-	838.56	1.1612	49.8	-0.114184	-	-	29819.5	18937.7	32405	34569.5	20553.8	4132.56	5204.37	4871.06	9714.33	115080	1947.46	755.526	26206.8	23626.4	122945	57951.3	17800.9	49787.4	0.357537	0.0886141	down	no
pos_4535	Artabsinolide D	metab_4087	B(ii)	0	60.4	-	-	-	HMDB0034941	M+H	C15H22O5	6.27412	-	pos	-	-	-	-	Organoheterocyclic compounds	Lactones	283.151	0.00626865	48.1	-9.11965	81907-04-2	Gamma butyrolactones	2.60239e+06	2.47347e+06	2.47776e+06	2.57916e+06	1.92242e+06	2.52209e+06	2.43433e+06	2.43773e+06	2.49758e+06	910317	2.36949e+06	2.00424e+06	2.21509e+06	2.36371e+06	2.17004e+06	2.54389e+06	2.43855e+06	2.0824e+06	1.17103	0.0898594	up	no
pos_1963	L-Dopa 3'-Glucoside	metab_1783	B(ii)	0	41.1	-	-	-	HMDB0029452	M+H-2H2O	C15H21NO9	3.2755	-	pos	-	-	-	-	Organic acids and derivatives	Carboxylic acids and derivatives	324.108	0.0204866	42.4	0.563243	2275-95-8	Amino acids, peptides, and analogues	49014.1	28386.8	25494	29821.3	4640.94	38426.6	74696.7	24544.6	11602.2	444638	53144.8	53368.6	54664.8	35323.1	66290.3	139089	31847.4	120931	0.263352	0.090581	down	no
pos_9497	Methionyl-Isoleucine	metab_8459	B(ii)	0	65.1	-	-	-	HMDB0028976	M+CH3OH+Na	C11H22N2O3S	4.9708	-	pos	-	-	-	-	Organic acids and derivatives	Carboxylic acids and derivatives	317.15	0.0338561	49.7	-2.72905	-	Amino acids, peptides, and analogues	3434.76	21556.6	11495.3	10369.9	91020.1	57541.3	18925.3	113184	0	0	0	29798.6	2927.57	7658.88	10017.1	0	36391.9	7200.31	5.05421	0.090942	up	no
pos_1048	L-Methionine	metab_959	B(i)	98.9	0	drug:DB00134	map01100;map04978;map01240;map01210;map00270;map00470;map01230;map04974;map00970;map01523;map05230	Metabolic pathways;Mineral absorption;Biosynthesis of cofactors;2-Oxocarboxylic acid metabolism;Cysteine and methionine metabolism;D-Amino acid metabolism;Biosynthesis of amino acids;Protein digestion and absorption;Aminoacyl-tRNA biosynthesis;Antifolate resistance;Central carbon metabolism in cancer	HMDB0000696;PW_C000548	M+H	C5H11NO2S	0.763417	C00073	pos	Peptides	Amino acids	Metabolism;Organismal Systems;Metabolism;Metabolism;Metabolism;Metabolism;Metabolism;Organismal Systems;Genetic Information Processing;Human Diseases;Human Diseases	Global and overview maps;Digestive system;Global and overview maps;Global and overview maps;Amino acid metabolism;Metabolism of other amino acids;Global and overview maps;Digestive system;Translation;Drug resistance: antineoplastic;Cancer: overview	Organic acids and derivatives	Carboxylic acids and derivatives	150.058	0.00881133	59.4	-0.107838	63-68-3	Amino acids, peptides, and analogues	1.12088e+06	870163	1.00801e+06	1.10072e+06	706555	1.02567e+06	835265	1.08168e+06	1.08697e+06	0	761022	765761	784010	1.0024e+06	561988	1.23409e+06	981768	729895	1.34508	0.0909776	up	no
pos_11416	Nicotinamide	metab_10180	B(i)	40.1	0	-	map01100;map00760;map04977;map01240	Metabolic pathways;Nicotinate and nicotinamide metabolism;Vitamin digestion and absorption;Biosynthesis of cofactors	HMDB0001406;HMDB0303717	M+H	C6H6N2O	0.879783	C00153;_	pos	Vitamins and cofactors;-	Vitamins;-	Metabolism;Metabolism;Organismal Systems;Metabolism	Global and overview maps;Metabolism of cofactors and vitamins;Digestive system;Global and overview maps	Organoheterocyclic compounds	Pyridines and derivatives	123.055	0.00973771	47.5	-0.458873	98-92-0;_	Pyridinecarboxylic acids and derivatives	145779	46834.6	102309	163428	87369.6	53031.5	65195.1	126986	81054.5	172378	971806	208008	72070.7	431503	113100	79942.6	96887.5	292687	0.331028	0.0910691	down	no
neg_4786	Calenduloside E	metab_15768	B(ii)	0	82.2	-	-	-	HMDB0040851	M-H	C36H56O9	6.31743	C08964	neg	-	-	-	-	Lipids and lipid-like molecules	Prenol lipids	631.386	0.532471	50.2	1.49377	26020-14-4	Terpene glycosides	53470	19923.7	26300.2	42344.4	20244.5	73.4925	2989.99	3302.01	1100.13	0	3947.54	0	24803.7	1383.67	0	1326.91	18860.9	4494.54	4.19641	0.0913966	up	no
neg_4132	4-Butyl-5-Hydroxy-2-(4-Hydroxyphenyl)-1-Phenyl-1H-Pyrazol-3(2H)-One	metab_15179	B(ii)	0	40.1	-	-	-	HMDB0247689	M+Na-2H	C19H20N2O3	7.45132	-	neg	-	-	-	-	Organoheterocyclic compounds	Azoles	345.124	1.97903	45	5.16902	-	Pyrazoles	2.05284	2.13273	2.85413	0	1.33888	0	2.19275	1.65431	0	18844	13535.5	468.917	228.036	86.4381	51.3558	41.2435	1.3584	4750.77	0.000285933	0.0922121	down	no
pos_7455	Pc(P-18:0/18:4)	metab_6641	B(i)	48.3	0	-	-	-	LMGP01030061	M+Na	C44H80NO7P	6.9786	-	pos	-	-	-	-	-	-	788.556	0.632955	46.9	-0.950558	0	-	1.08449e+06	3.06987e+06	2.64943e+06	3.08172e+06	2.88996e+06	4.03931e+06	3.04967e+06	2.42293e+06	1.29333e+06	408813	401173	240867	754295	1.86122e+06	3.54245e+06	3.54291e+06	2.62008e+06	1.53596e+06	1.70582	0.0923631	up	no
neg_6174	Fapy-Adenine	metab_17054	B(ii)	0	43.5	-	-	-	HMDB0004816	M-H2O-H	C5H7N5O	3.83678	C06502	neg	-	-	-	-	Organoheterocyclic compounds	Diazines	134.047	0.0247537	43.1	1.36668	5122-36-1	Pyrimidines and pyrimidine derivatives	53836.6	56709.2	58038.1	54248.3	64166	54868.3	58394.7	75283	50991.3	96598	67525.8	67686	57865.3	60533.9	61053.7	63484.3	58503.9	67821	0.862623	0.0929094	down	no
neg_4899	Limaprost	metab_15873	B(i)	57.8	0	-	-	-	HMDB0254093	M-H2O-H	C22H36O5	6.24117	-	neg	-	-	-	-	Lipids and lipid-like molecules	Fatty Acyls	361.239	0.745003	50.5	0.428839	-	Fatty acids and conjugates	0	2307.32	0	7707.3	2119.58	3311.48	0	0	6690.03	132957	0	0	34577	58225.3	0	0	2459.52	32251.3	0.0762613	0.0929704	down	no
pos_11724	2-Methyl-1-Propylamine	metab_10464	B(ii)	0	81.3	-	-	-	HMDB0034198	M+H	C4H11N	0.60025	C02787	pos	-	-	-	-	Organic nitrogen compounds	Organonitrogen compounds	74.0964	0.110535	55.2	-0.45793	78-81-9	Amines	8757.7	13281.9	14647.6	15988.6	9290.48	20813.6	8969.7	11512.8	14160.7	4735.29	4986.19	18040.3	7261.75	1869.71	10936.8	13291.1	13047	8731.59	1.49423	0.0929832	up	no
neg_6030	Hippuric Acid	metab_16922	B(i)	89.5	0	drug:DB16842	-	-	HMDB0000714;HMDB0011723;HMDB0000714	2M-H	C9H9NO3	4.14602	C01586	neg	-	-	-	-	Benzenoids	Benzene and substituted derivatives	357.109	0.0270906	56.2	0.108516	495-69-2	Benzoic acids and derivatives	1.23556e+06	737495	875610	1.00088e+06	370211	945361	1.30184e+06	1.30947e+06	807245	443166	2.04381e+06	693049	1.74223e+06	1.25909e+06	1.87101e+06	1.53758e+06	953741	1.36999e+06	0.696166	0.0933207	down	no
neg_4765	Pc(17:2(9Z,12Z)/0:0)	metab_15748	B(ii)	0	69.6	nonnatural	-	-	HMDB0256157	M-H	C25H48NO7P	6.3908	-	neg	-	-	-	-	Lipids and lipid-like molecules	Glycerophospholipids	504.311	0.0409203	52.9	2.51767	_;	Glycerophosphocholines	8.18372e+06	4.99201e+06	7.59783e+06	9.9741e+06	5.99094e+06	4.45962e+06	5.45665e+06	2.76857e+06	1.16084e+07	2.03846e+06	1.92259e+06	4.14187e+06	4.06041e+06	3.28533e+06	5.98277e+06	9.03476e+06	6.78131e+06	4.35231e+06	1.55809	0.0933337	up	no
pos_10333	Etimicin	metab_9201	B(ii)	0	43.4	nonnatural	-	-	HMDB0252101	M+H-H2O	C21H43N5O7	3.69142	-	pos	-	-	-	-	Organic oxygen compounds	Organooxygen compounds	460.312	0.0742588	45.6	-2.76469	-	Carbohydrates and carbohydrate conjugates	10699.9	18654.4	25103.7	22595.4	43118.8	20326.5	23290.5	24939.5	32407.8	0	16208.2	8507.66	26255.6	24619.8	19746.2	18670.6	24570.7	16286.9	1.50862	0.0936348	up	no
pos_4002	3'-Amino-3'-Deoxythimidine Glucuronide	metab_3634	B(ii)	0	48.4	-	-	-	HMDB0060751	M+H	C16H23N3O10	5.85658	-	pos	-	-	-	-	Nucleosides, nucleotides, and analogues	Pyrimidine nucleosides	418.143	0.670605	47.5	-5.16174	-	Pyrimidine 2'',3''-dideoxyribonucleosides	11375.8	7063.6	4943.47	2296.61	50425	5303.96	8364.55	42572.1	1710.65	0	0	6163.18	0	5269.08	4451.07	0	14895.1	2269.05	6.56447	0.0937434	up	no
pos_1845	Thr-Phe	metab_1680	B(i)	77.4	0	-	-	-	HMDB0029068	M+H	C13H18N2O4	2.92813	-	pos	-	-	-	-	Organic acids and derivatives	Carboxylic acids and derivatives	267.134	0.166247	54.5	-0.672033	16875-27-7	Amino acids, peptides, and analogues	0	31.5106	346.235	157.418	180.176	343.869	60.4747	248.725	202.2	179.298	0	0	79.1923	120.865	107.729	69.7429	174.512	79.5468	2.19383	0.0938677	up	no
neg_1819	Kaltostat	metab_13060	B(ii)	0	64.1	-	-	-	HMDB0253761	M-H2O-H	C14H22O13	4.15385	-	neg	-	-	-	-	Organic oxygen compounds	Organooxygen compounds	379.091	0.0469726	50.2	8.04215	-	Carbohydrates and carbohydrate conjugates	5.36963e+06	4.45508e+06	4.9547e+06	5.51265e+06	2.92791e+06	5.69038e+06	6.32933e+06	6.40473e+06	4.41057e+06	4.64847e+06	8.29185e+06	3.74445e+06	7.71357e+06	5.46927e+06	8.63193e+06	6.6857e+06	5.11722e+06	6.45503e+06	0.792749	0.09497	down	no
neg_1170	N-(6-Cyano-3-Hydroxy-2,2-Dimethyl-3,4-Dihydrochromen-4-Yl)-N-Methylethanesulfonamide	metab_12456	B(ii)	0	45.3	-	-	-	HMDB0250205	M-H2O-H	C15H20N2O4S	1.34605	C13778	neg	-	-	-	-	Organoheterocyclic compounds	Benzopyrans	305.1	0.142805	44.2	9.37347	-	1-benzopyrans	5424.88	2202.43	1232.42	0	2671.01	406.386	6467.58	18035.6	12336.4	0	851.044	2045.89	1142.3	0	899.54	3456.92	5419.63	1199.38	4.51868	0.0953562	up	no
neg_3994	Edta Citrate	metab_15048	B(ii)	0	67.3	-	-	-	HMDB0251706	M-H	C16H18N2O15	7.55135	-	neg	-	-	-	-	Organic acids and derivatives	Carboxylic acids and derivatives	477.063	0.0171304	51.2	-1.14271	-	Amino acids, peptides, and analogues	15122.9	8726.77	5451.58	6103.69	1532.18	5760.68	1315.28	2539.67	2419.63	208972	75149.6	30094.6	17734	8499.05	6579.62	0	5441.38	49575.5	0.109759	0.0955078	down	no
neg_4301	Dg(18:2(9Z,12Z)/22:0/0:0)	metab_15335	B(ii)	0	47.1	-	map05214;map05167;map05143;map05163;map05146;map04915;map04015;map04014;map04659;map04658;map04270;map04012;map05231;map04650;map04370;map04371;map04072;map04071;map05235;map04921;map05415;map04750;map04919;map04933;map04961;map05012;map04920;map04923;map04925;map05017;map04926;map05171;map04726;map04725;map04724;map04723;map04728;map05223;map04720;map04666;map05170;map04664;map04540;map04662;map…	Glioma;Kaposi sarcoma-associated herpesvirus infection;African trypanosomiasis;Human cytomegalovirus infection;Amoebiasis;Estrogen signaling pathway;Rap1 signaling pathway;Ras signaling pathway;Th17 cell differentiation;Th1 and Th2 cell differentiation;Vascular smooth muscle contraction;ErbB signaling pathway;Choline metabolism in cancer;Natural killer cell mediated cytotoxicity;VEGF signaling pa…	HMDB0007260	M+Cl	C43H80O5	7.22258	_;C00165	neg	-	-	Human Diseases;Human Diseases;Human Diseases;Human Diseases;Human Diseases;Organismal Systems;Environmental Information Processing;Environmental Information Processing;Organismal Systems;Organismal Systems;Organismal Systems;Environmental Information Processing;Human Diseases;Organismal Systems;Environmental Information Processing;Environmental Information Processing;Environmental Information Pro…	Cancer: specific types;Infectious disease: viral;Infectious disease: parasitic;Infectious disease: viral;Infectious disease: parasitic;Endocrine system;Signal transduction;Signal transduction;Immune system;Immune system;Circulatory system;Signal transduction;Cancer: overview;Immune system;Signal transduction;Signal transduction;Signal transduction;Signal transduction;Cancer: overview;Endocrine sy…	Lipids and lipid-like molecules	Glycerolipids	711.574	0.155076	44.6	5.88894	-	Diradylglycerols	74821.7	89954.3	85919.9	80651.9	79723.7	85132.7	71358.8	77826.8	77303.8	0	66915.9	81819	96064.1	73868.4	31535.3	72398.9	80299.3	60371.6	1.33008	0.0955663	up	no
pos_4521	Mycorradicin	metab_4077	B(ii)	0	43.2	-	-	-	HMDB0302033	M+CH3OH+H	C14H16O4	6.26618	C20426	pos	-	-	-	-	Lipids and lipid-like molecules	Fatty Acyls	281.138	0.0196521	47.2	0.348701	160162-46-9;_	Fatty acids and conjugates	290585	919760	731339	324827	754062	261117	219264	551795	240498	0	564126	202004	232983	63377.9	258808	488642	477027	258563	1.84492	0.0958172	up	no
pos_1667	2-(4-Aminotetrahydro-2H-Pyran-4-Yl)Acetic Acid	metab_1522	B(i)	40.1	0	-	-	-	-	M+H	C7H13NO3	2.74593	-	pos	-	-	-	-	-	-	160.097	0.0444254	46.5	0.524479	-	-	30092.8	13471.9	30143.6	43274	48481.4	42255.3	29368.2	14234.6	17219.4	5507.06	28821	30761.6	14880.2	13988.5	24336.8	18374.3	29837.9	19524.2	1.52825	0.0958343	up	no
pos_10393	4-Hydroxybenzaldehyde	metab_9256	B(i)	98.5	0	drug:DB03560	map01100	Metabolic pathways	HMDB0011718	M+H-H2O	C7H6O2	3.60827	C00633	pos	-	-	Metabolism	Global and overview maps	Organic oxygen compounds	Organooxygen compounds	105.033	0.00874682	59.4	-0.817273	123-08-0	Carbonyl compounds	1.0445e+07	5.95392e+06	7.03073e+06	8.23716e+06	3.88777e+06	7.14992e+06	1.02286e+07	1.05771e+07	7.42681e+06	7.27664e+06	1.13114e+07	6406892	1.15918e+07	1.06299e+07	1.00312e+07	1.19242e+07	7.88189e+06	9.88174e+06	0.797622	0.0959242	down	no
pos_889	1-Aminocyclobutane Carboxylic Acid	metab_814	B(i)	63.2	0	-	-	-	-	M+H	C5H9NO2	0.6447	-	pos	-	-	-	-	-	-	116.071	0.00903189	52	-0.833928	-	-	1.03706e+06	1.23189e+06	1.09182e+06	1.19215e+06	839247	1.47218e+06	837681	1.20355e+06	1.07544e+06	55507.5	919134	801733	995370	1.15374e+06	951810	1.09224e+06	1.109e+06	852791	1.30044	0.0960471	up	no
neg_6569	Benzocaine	metab_17425	B(ii)	0	46.7	-	-	-	HMDB0004992	M-H	C9H11NO2	2.06513	C07527	neg	-	-	-	-	Benzenoids	Benzene and substituted derivatives	164.072	0.722358	48.5	1.64959	1994/9/7;94-09-7	Benzoic acids and derivatives	283562	348380	281926	257937	247488	254482	216943	210037	238445	32205.1	253267	227130	205225	257612	241405	223107	259911	205707	1.2635	0.0962802	up	no
pos_5119	1-Hexadecyl-2-(9Z-Octadecenoyl)-Sn-Glycero-3-Phosphocholine	metab_4576	B(i)	56.5	0	-	-	-	LMGP01020003	M+H	C42H84NO7P	6.96263	-	pos	-	-	-	-	-	-	746.602	0.472842	46.8	-5.21256	0	-	1.97535e+06	1.17912e+06	1.08461e+06	1.29914e+06	1.26457e+06	2.09598e+06	1.52025e+06	1.3945e+06	2.29372e+06	1.53418e+06	2.70112e+06	1.79921e+07	8.91709e+06	1.5132e+06	2.46118e+06	1.51463e+06	1.56747e+06	5.23336e+06	0.299515	0.0964886	down	no
neg_1837	Ureidoisobutyric Acid	metab_13076	B(ii)	0	49.6	-	-	-	HMDB0002031	M-H	C5H10N2O3	4.1914	C05100	neg	-	-	-	-	Organic acids and derivatives	Organic carbonic acids and derivatives	145.062	0.0324522	48.3	1.22582	19140-82-0;2905-86-4	Ureas	33280.9	1264.39	7792.55	15798.5	752.473	16673.3	13164.4	44116.2	17994.1	5263.36	48573.7	7571	37899.9	47957.5	20771.2	104708	16759.7	38963.6	0.430136	0.0965132	down	no
pos_4505	Gln-Phe-Arg	metab_4063	B(i)	39.4	0	-	-	-	-	M+H-H2O	C20H31N7O5	6.2491	-	pos	-	-	-	-	-	-	432.238	0.0584287	45.8	6.48681	-	-	1.8949e+06	5.54527e+06	4.35915e+06	2.1812e+06	4.66282e+06	1.7832e+06	1.50134e+06	3.50645e+06	1.4943e+06	7153.51	3.54137e+06	1.44123e+06	1.62179e+06	389354	1.59257e+06	3.21737e+06	2.99207e+06	1.68726e+06	1.77333	0.0966338	up	no
neg_2808	3Beta-Hydroxy-4Beta-Methyl-5Alpha-Cholest-7-Ene-4Alpha-Carboxylate	metab_13962	B(ii)	0	46	-	-	-	HMDB0304159	M+Cl	C29H47O3-	6.15367	C04840;_	neg	-	-	-	-	Lipids and lipid-like molecules	Steroids and steroid derivatives	478.318	0.0261548	41.8	-8.32802	-;_	Cholestane steroids	2497.25	124004	44641.3	12697.8	0	83139.8	152584	61062.6	0	0	11503	58287.4	248.957	3350.65	47.2711	17205.9	53403	12949	4.12409	0.0966953	up	no
pos_8635	Myricanol 5-Beta-Sophoroside	metab_7659	B(ii)	0	74.6	-	-	-	HMDB0036529	M+H-2H2O	C33H46O15	5.83793	-	pos	-	-	-	-	Phenylpropanoids and polyketides	Diarylheptanoids	647.271	0.0321788	51.7	1.26372	116107-17-6	Cyclic diarylheptanoids	7241.73	3112.14	42874.7	13402	137955	47918.9	31721.2	208653	19891.5	0	3810.9	17911.9	7512.05	23271.7	8581.36	4239.89	56974.5	9332.53	6.10494	0.0969972	up	no
pos_8128	N-Docosahexaenoyl Lysine	metab_7214	B(ii)	0	73.4	-	-	-	HMDB0242018	M+H-2H2O	C28H44N2O3	6.22315	-	pos	-	-	-	-	Not Available	Not Available	421.317	0.26833	49.3	-8.66106	-	Not Available	157042	210833	239469	280099	226694	380502	311976	424654	364060	4534.58	206299	166721	154225	258092	207571	387768	288370	197887	1.45724	0.0973489	up	no
neg_4296	Pe(36:1)	metab_15331	B(i)	41.9	0	-	map01100;map00564;map00563;map04136;map05167;map04723;map04140	Metabolic pathways;Glycerophospholipid metabolism;Glycosylphosphatidylinositol (GPI)-anchor biosynthesis;Autophagy - other;Kaposi sarcoma-associated herpesvirus infection;Retrograde endocannabinoid signaling;Autophagy - animal	HMDB0008842	M-H	C41H80NO8P	7.24087	C00350	neg	Lipids	Phospholipids	Metabolism;Metabolism;Metabolism;Cellular Processes;Human Diseases;Organismal Systems;Cellular Processes	Global and overview maps;Lipid metabolism;Glycan biosynthesis and metabolism;Transport and catabolism;Infectious disease: viral;Nervous system;Transport and catabolism	Lipids and lipid-like molecules	Glycerophospholipids	744.557	0.36032	46.6	3.12947	-	Glycerophosphoethanolamines	50603.1	256075	348896	357976	299882	352024	275536	343380	437961	3.38453e+06	7.31098e+06	877739	409435	320165	340053	346296	302481	1.8556e+06	0.16301	0.0975193	down	no
neg_3493	Tg(22:0/22:6(4Z,7Z,10Z,13Z,16Z,19Z)/20:5(5Z,8Z,11Z,14Z,17Z))	metab_14578	B(ii)	0	50.7	-	-	-	HMDB0046977	M+Na-2H	C67H108O6	7.0935	-	neg	-	-	-	-	Lipids and lipid-like molecules	Glycerolipids	1029.79	1.29248	44.3	-2.32212	-	Triradylcglycerols	0	0	0	0	0	0	0	0	0	62583.1	117350	8592.37	0	0	0	0	0	26932.2	0	0.097551	down	no
neg_2130	17Beta-Estradiol-2,3-Quinone	metab_13349	B(ii)	0	59.7	-	map05208	Chemical carcinogenesis - reactive oxygen species	HMDB0060084	2M+FA-H	C18H22O3	5.01278	C22357;_	neg	-	-	Human Diseases	Cancer: overview	Lipids and lipid-like molecules	Steroids and steroid derivatives	617.317	0.0155744	49.5	8.28752	42261-16-5;_	Estrane steroids	2.04501e+06	2.90764e+06	1.61654e+06	954484	4.2536e+06	1.02032e+06	2.56911e+06	4.59677e+06	5.14478e+06	0	1.77032e+06	2.95e+06	2.69104e+06	797950	478195	2.11545e+06	2.78981e+06	1.54328e+06	1.80771	0.0976738	up	no
pos_1292	Alpha-Carissanol	metab_1176	B(ii)	0	65	-	-	-	HMDB0035597	M+NH4	C15H24O3	1.65693	-	pos	-	-	-	-	Lipids and lipid-like molecules	Prenol lipids	270.207	0.318375	49.7	0.634009	99957-09-2	Sesquiterpenoids	1.20642e+06	1.25279e+06	1.24861e+06	1.24375e+06	1.19991e+06	1.32275e+06	1.33798e+06	1.43423e+06	1.392e+06	1.84148e+06	3.18114e+06	1.47629e+06	1.4514e+06	1.26761e+06	1.29952e+06	1.35678e+06	1.29316e+06	1.69632e+06	0.762335	0.097727	down	no
neg_1012	Pyruvic Acid	metab_12315	B(i)	53.6	0	-	map01240;map00270;map00040;map01200;map00330;map00250;map00440;map00350;map00020;map00630;map00030;map00770;map00430;map00730;map00470;map00900;map04922;map01100;map01210;map00785;map00053;map00010;map00360;map01230;map00260;map05415;map04066;map00760;map00650;map00620;map00290;map04152;map04911;map05230;map04930;map04931	Biosynthesis of cofactors;Cysteine and methionine metabolism;Pentose and glucuronate interconversions;Carbon metabolism;Arginine and proline metabolism;Alanine, aspartate and glutamate metabolism;Phosphonate and phosphinate metabolism;Tyrosine metabolism;Citrate cycle (TCA cycle);Glyoxylate and dicarboxylate metabolism;Pentose phosphate pathway;Pantothenate and CoA biosynthesis;Taurine and hypota…	HMDB0000243;LMFA01060077;PW_C000164	M-H	C3H4O3	0.765067	C00022	neg	Organic acids	Carboxylic acids	Metabolism;Metabolism;Metabolism;Metabolism;Metabolism;Metabolism;Metabolism;Metabolism;Metabolism;Metabolism;Metabolism;Metabolism;Metabolism;Metabolism;Metabolism;Metabolism;Organismal Systems;Metabolism;Metabolism;Metabolism;Metabolism;Metabolism;Metabolism;Metabolism;Metabolism;Human Diseases;Environmental Information Processing;Metabolism;Metabolism;Metabolism;Metabolism;Environmental Inform…	Global and overview maps;Amino acid metabolism;Carbohydrate metabolism;Global and overview maps;Amino acid metabolism;Amino acid metabolism;Metabolism of other amino acids;Amino acid metabolism;Carbohydrate metabolism;Carbohydrate metabolism;Carbohydrate metabolism;Metabolism of cofactors and vitamins;Metabolism of other amino acids;Metabolism of cofactors and vitamins;Metabolism of other amino a…	Organic acids and derivatives	Keto acids and derivatives	87.0089	0.0365505	50	1.1119	127-17-3;	Alpha-keto acids and derivatives	2.30956e+06	1.14982e+06	2.25776e+06	3.93116e+06	3.09404e+06	2.92287e+06	1.53538e+06	2.90906e+06	1.06653e+06	626001	1.81615e+06	1.9286e+06	1.37639e+06	2.21433e+06	1.69441e+06	1.79214e+06	2.35291e+06	1.63543e+06	1.43871	0.0979176	up	no
pos_8964	(Ent-7Alpha)-7-Hydroxy-8(14),15-Pimaradien-19-Oic Acid	metab_7970	B(i)	67.1	0	-	-	-	HMDB0035116	M+NH4	C20H30O3	5.54947	-	pos	-	-	-	-	Lipids and lipid-like molecules	Prenol lipids	336.254	0.019871	49.1	1.1688	23807-91-2	Diterpenoids	0	0	0	0	0	0	0	0	0	0	0	1098.79	0	0	991.386	0	0	298.597	0	0.0982249	down	no
pos_7871	Sm(34:23O)	metab_6996	B(i)	39.3	0	-	-	-	-	M+H	C39H77N2O7P	6.40462	-	pos	-	-	-	-	-	-	717.557	0.383726	43.7	3.91058	-	-	270625	53562.9	226196	232183	178396	286049	342737	105336	141947	0	5.4378e+06	3.58932e+06	701676	190939	169783	177618	204115	1.46673e+06	0.139163	0.0984955	down	no
pos_7426	Gpetn(18:0/20:4)	metab_6616	B(i)	51.9	0	-	-	-	HMDB0009003	M+H	C43H78NO8P	7.00458	-	pos	-	-	-	-	Lipids and lipid-like molecules	Glycerophospholipids	768.555	0.336161	45.9	1.34976	61216-62-4	Glycerophosphoethanolamines	782449	643618	868201	983984	785168	1.26887e+06	976855	1.24839e+06	732903	827274	1.45825e+07	7.30772e+06	2.0641e+06	864433	1.18903e+06	968347	921160	3.97191e+06	0.231918	0.0987602	down	no
pos_12669	Conessine	metab_11358	B(i)	48.4	0	-	-	-	-;HMDB0250436	M+Na-H2O, M+Na	C24H40N2	6.30622	C06545;_	pos	-	-	-	-	Lipids and lipid-like molecules	Steroids and steroid derivatives	361.295	0.0332861	43	-8.96358	546-06-5;_	Steroidal alkaloids	450011	427667	417962	455901	342765	376903	407162	343692	395020	0	300204	231488	376960	369194	407111	466225	401898	307312	1.30779	0.0989298	up	no
pos_6769	Pc(P-20:0/10:0)	metab_6003	B(i)	87.6	0	-	-	-	-	M+Na	C38H76NO7P	7.54463	-	pos	-	-	-	-	-	-	712.525	1.1714	53.8	-0.677596	-	-	22792.1	113566	102240	172613	119513	215165	141450	24253.3	25308.7	48133.5	51713.6	20352.5	58425.6	88443.3	25002.1	92630.4	104100	54957.3	1.8942	0.0990678	up	no
pos_7818	Muroctasin	metab_6951	B(ii)	0	42.7	-	-	-	HMDB0254954	M+H-H2O	C43H78N6O13	6.4311	-	pos	-	-	-	-	Organoheterocyclic compounds	Azoles	869.563	0.068638	39.3	4.58558	-	Imidazoles	2.4257e+06	2.53498e+06	2.37145e+06	2.11748e+06	3.48003e+06	2.28502e+06	2.27612e+06	2.42608e+06	2.46398e+06	0	2.53926e+06	1.84202e+06	2.30489e+06	1.72703e+06	2.46944e+06	2.42853e+06	2.48676e+06	1.9016e+06	1.30772	0.0991514	up	no
pos_6521	N-Linoleoyl Methionine	metab_5796	B(ii)	0	54.6	-	-	-	HMDB0241981	M+H	C23H41NO3S	7.6692	-	pos	-	-	-	-	Organic acids and derivatives	Carboxylic acids and derivatives	412.285	0.294839	47.2	-7.07809	-	Amino acids, peptides, and analogues	11917.4	166020	69512.1	6053.72	21702.2	105057	126604	142574	2019	0	9121.03	69551.7	8371.02	63319.1	4025.21	27328	72384.4	25959.4	2.78837	0.100133	up	no
pos_5311	Pc(6 Keto-Pgf1Alpha/24:1(15Z))	metab_4752	B(ii)	0	42	-	-	-	HMDB0288727	M+H	C52H96NO12P	7.10053	-	pos	-	-	-	-	Not Available	Not Available	958.667	0.0225901	43.8	-7.14744	-	Not Available	4.36648e+06	5.54037e+06	4.82052e+06	4.12939e+06	6.71528e+06	4.234e+06	4.70794e+06	4.31012e+06	5.51222e+06	27010.4	4.29827e+06	4.34778e+06	4.44572e+06	4.00999e+06	4.4498e+06	4.97661e+06	4.92626e+06	3.7936e+06	1.29857	0.100279	up	no
neg_1873	4',5,6-Trimethylscutellarein 7-Glucoside	metab_13104	B(ii)	0	40.8	-	-	-	HMDB0040512	M+Na-2H	C24H26O11	4.3045	-	neg	-	-	-	-	Benzenoids	Anthracenes	511.119	0.127142	44.3	-5.63601	17680-85-2	Anthraquinones	15552.6	0	9566.78	22034.1	1534.71	22390.9	12287.3	0	3703.93	0	60974.9	7177.89	60896.7	0	56861.7	9999.65	9674.49	27987.3	0.345675	0.100359	down	no
neg_5898	Dehydroamorphigenin	metab_16794	B(i)	66.9	0	-	-	-	LMPK12060063	M+FA-H	C23H20O7	4.4942	-	neg	-	-	-	-	-	-	453.116	0.0447895	49.6	-6.96054	0	-	32887.6	35270.5	61668.8	83427.6	19201.5	34581	16274.5	19220.3	18219	5662.5	58190.8	47812.6	50033.9	91016.7	81823.6	71687.6	35639	58032.5	0.614121	0.100499	down	no
neg_4123	Vitamin D3 Sulfate	metab_15171	B(ii)	0	52.8	nonnatural	-	-	HMDB0259848	M+FA-H	C27H44O4S	7.45132	-	neg	-	-	-	-	Lipids and lipid-like molecules	Steroids and steroid derivatives	509.29	0.56441	42.2	-8.28433	-	Vitamin D and derivatives	54372.9	17545.1	175920	56883	88054.3	25742.1	8179.33	26194.5	55592.8	2080.59	176336	18908.2	497811	93654	660226	34882.3	56498.2	211986	0.266519	0.100705	down	no
neg_3200	Triton X 100	metab_14312	B(ii)	0	48.5	-	-	-	HMDB0038380	M+FA-H	C24H42O2	6.59407	-	neg	-	-	-	-	Lipids and lipid-like molecules	Fatty Acyls	407.318	0.0691187	46.5	2.31149	9002-93-1	Fatty alcohols	98867.9	42074.3	50977.2	75798.8	94697.6	59653.7	117500	61575.3	122751	0	20036	138250	41205.8	54228.8	28532	54974.4	80432.8	48175.3	1.66959	0.100909	up	no
pos_6044	1-Deoxypebrolide	metab_5396	B(i)	42.6	0	-	-	-	-	M+H	C24H30O6	7.6692	-	pos	-	-	-	-	-	-	415.212	0.0658613	46.3	0.645627	-	-	60337.6	217814	145605	53417.9	153586	45925	38003.8	103004	37777.3	0	80034.8	49027.3	61579.1	5249.51	33073.1	100162	95052.3	47017.9	2.02162	0.10106	up	no
neg_933	Aminophylline	metab_12243	B(i)	73.4	0	drug:DB00277	map01100;map00232	Metabolic pathways;Caffeine metabolism	HMDB0001889	M+Cl	C7H8N4O2	0.670233	C07130	neg	-	-	Metabolism;Metabolism	Global and overview maps;Biosynthesis of other secondary metabolites	Organoheterocyclic compounds	Imidazopyrimidines	215.033	0.0341427	52.8	-5.51672	58-55-9	Purines and purine derivatives	1.64368e+07	3.14776e+07	31507268	2.89561e+07	2.4874e+07	2.5299e+07	2.18561e+07	1.82164e+07	2.6367e+07	217117	1.49242e+07	2.50141e+07	2.51064e+07	1.76569e+07	2.64783e+07	2.07837e+07	2.49989e+07	1.85973e+07	1.34423	0.101178	up	no
pos_10727	Cephaloglycin	metab_9562	B(ii)	0	64.6	drug:DB00689	-	-	HMDB0014827	M+ACN+H	C18H19N3O6S	2.96505	C13440	pos	-	-	-	-	Lipids and lipid-like molecules	Steroids and steroid derivatives	447.134	0.0180924	49.4	1.72219	612516	Hydroxysteroids	294181	96999	94165.8	73968.8	206511	4699.68	11924.4	3607.86	231054	134960	12469.1	11539.1	19094.3	18308.8	32172.5	31908.5	113012	37207.5	3.03735	0.101518	up	no
pos_12471	Lys-Pro-Asn	metab_11167	B(i)	66.3	0	-	-	-	-	M+H	C15H27N5O5	0.432817	-	pos	-	-	-	-	-	-	358.208	0.732469	50.9	-2.33273	-	-	622.593	0	0	3322.23	2910.76	967.188	0	0	0	6764.36	32602.1	0	4359.67	0	6388.74	2463.25	869.196	7511.16	0.115721	0.101909	down	no
neg_4124	Chenodeoxycholylmethionine	metab_15172	B(ii)	0	59.7	-	-	-	HMDB0242403	M-H2O-H	C29H49NO5S	7.45132	-	neg	-	-	-	-	Lipids and lipid-like molecules	Steroids and steroid derivatives	504.311	0.204854	45.8	-8.21632	-	Bile acids, alcohols and derivatives	40643.3	21510.7	31649.7	37781.5	24063.2	18776.7	21194.9	8037.78	63026.9	8441.61	0	9808.24	18826.5	19871	10452.6	45107.3	29631.7	16072.5	1.84363	0.102103	up	no
pos_7942	Benzylideneacetone	metab_7054	B(i)	88.4	0	-	-	-	HMDB0031617	M+H	C10H10O	6.36538	-	pos	-	-	-	-	Benzenoids	Benzene and substituted derivatives	147.08	0.109749	56.7	0.1804	122-57-6	Styrenes	0	1347.89	0	1298.42	0	0	0	1241.62	0	0	0	0	0	0	0	0	431.991	0	#DIV/0!	0.102255	up	no
pos_7752	P-Mentha-1,3,5,8-Tetraene	metab_6895	B(i)	62.8	0	-	-	-	HMDB0029641	M+H	C10H12	6.53843	-	pos	-	-	-	-	Benzenoids	Benzene and substituted derivatives	133.101	0.390787	51.4	-0.336581	1195-32-0	Phenylpropenes	339007	365818	405775	406223	352021	355317	372222	446032	296501	6657.33	370198	204661	375016	331503	364786	354517	370991	286763	1.29372	0.102259	up	no
pos_4498	4-Methylstyrene	metab_4057	B(i)	63.3	0	nonnatural	-	-	HMDB0246518	M+H	C9H10	6.2491	-	pos	-	-	-	-	Benzenoids	Benzene and substituted derivatives	119.085	0.00776545	51.7	-1.0087	-	Styrenes	296905	700829	554237	296874	631316	244590	225033	469887	209754	16316.2	470338	224695	225579	84941.9	241564	447393	403269	244404	1.65001	0.102325	up	no
pos_8946	Methyl N-Cyano-N'-(Furan-2-Ylmethyl)Carbamimidothioate	metab_7954	B(i)	68.4	0	-	-	-	-	M+H	C8H9N3OS	5.60382	-	pos	-	-	-	-	-	-	196.053	0.0390068	50.7	-7.12483	-	-	31542.1	34108.1	45338.8	33534.5	32502.6	29423.2	51821.9	55548	50828	45367.1	65522.4	43112.3	56773.6	46211.8	31431.5	64274.6	40516.4	50384.8	0.804139	0.102493	down	no
neg_5020	2,4,5,7Alpha-Tetrahydro-1,4,4,7A-Tetramethyl-1H-Inden-2-Ol	metab_15986	B(ii)	0	43.9	-	-	-	HMDB0036684	M+FA-H	C13H20O	6.18053	-	neg	-	-	-	-	Organic oxygen compounds	Organooxygen compounds	237.15	0.0179451	46.9	2.63672	99901-23-2	Alcohols and polyols	73245.1	96622.4	100131	77987.5	52911.8	85850.2	80050	69188.3	79638.6	43232.5	88146.2	58151.3	80332.5	70441.7	66128.7	60991.1	79513.9	66774.8	1.19078	0.102499	up	no
pos_992	Delta-Valerobetaine	metab_908	B(i)	91.6	0	-	-	-	-	M+H	C8H17NO2	0.700283	-	pos	-	-	-	-	-	-	160.133	0.105039	56.5	0.0925753	-	-	1.3598e+06	1.9583e+06	2.13566e+06	2.17441e+06	1.81081e+06	1.88929e+06	1.55654e+06	3.28743e+06	1.67704e+06	216.122	1.8281e+06	2.18575e+06	1.45494e+06	1.61777e+06	1.678e+06	1.30882e+06	1.98325e+06	1.43909e+06	1.37813	0.102566	up	no
pos_9788	3-Methylglutaric Acid	metab_8730	B(i)	58.8	0	-	-	-	HMDB0000752	M+H-H2O	C6H10O4	4.63042	-	pos	-	-	-	-	Lipids and lipid-like molecules	Fatty Acyls	129.055	0.0229566	50.6	-0.126268	626-51-7	Fatty acids and conjugates	925.169	0	726.024	535.803	305.693	586.416	2049.11	0	1167.07	5850.19	1783.05	668.998	1760.47	1537.55	235.694	1105.08	699.476	1848.72	0.378357	0.10303	down	no
neg_6128	Acetaminophen Glucuronide	metab_17011	B(i)	38.2	0	-	-	-	HMDB0010316;PW_C006326	M-H	C14H17NO8	3.91853	-	neg	-	-	-	-	Organic oxygen compounds	Organooxygen compounds	326.089	0.0272532	45.6	2.41186	16110-10-4	Carbohydrates and carbohydrate conjugates	111414	66858.2	69236.1	75937.1	30076.7	104780	91585.9	13106.7	43149.5	13891.4	88250	66535.7	139081	112905	139379	187065	67349.4	106730	0.631028	0.103056	down	no
pos_6751	Lpc(19:0)	metab_5985	B(i)	63	0	-	-	-	LMGP01050041	M+Na	C27H56NO7P	7.55357	-	pos	-	-	-	-	-	-	560.369	0.666676	50.1	-0.07494	0	-	0	8556.15	0	0	0	0	8448.86	0	7272.97	0	0	0	0	0	0	0	2697.55	0	#DIV/0!	0.103196	up	no
neg_4489	27-Deoxy-5B-Cyprinol	metab_15500	B(ii)	0	62.5	-	map01100;map00120	Metabolic pathways;Primary bile acid biosynthesis	HMDB0001231	M-H2O-H	C27H48O4	6.74177	C05446	neg	-	-	Metabolism;Metabolism	Global and overview maps;Lipid metabolism	Lipids and lipid-like molecules	Steroids and steroid derivatives	417.338	1.15634	48.2	1.31369	862-53-3	Bile acids, alcohols and derivatives	94821.7	89385	46031.6	2771.9	47895.3	25990.8	38131.7	6707.21	74017.2	0	23176.7	39988.3	52521.6	34844.7	0	3274.18	47305.8	21972.2	2.15298	0.103363	up	no
pos_1365	O-Glutarylcarnitine	metab_1246	B(ii)	0	56.2	-	-	-	HMDB0240779	M+H	C12H21NO6	1.88035	-	pos	-	-	-	-	Lipids and lipid-like molecules	Fatty Acyls	276.144	0.0344391	50	0.405025	_;	Fatty acid esters	117307	158474	92159.2	91484.9	110313	76134.2	139391	136808	380227	47434	44824.3	85721.7	79968.6	118518	66981.8	123164	144700	80944.6	1.78764	0.103385	up	no
pos_8178	Taurolithocholic Acid	metab_7257	B(i)	43.3	0	-	-	-	HMDB0000722;LMST05040003	M+H-H2O	C26H45NO5S	6.11518	C02592	pos	-	-	-	-	Lipids and lipid-like molecules	Steroids and steroid derivatives	466.299	0.711961	44.1	0.682264	516-90-5;	Bile acids, alcohols and derivatives	40217.5	821640	301936	730100	321124	255822	338706	1.16105e+06	858781	164398	198898	215321	473360	440586	97769.6	365931	536597	279466	1.92008	0.104097	up	no
pos_11415	Nicotinamide N-Oxide	metab_10179	B(i)	43	0	-	-	-	HMDB0002730	M+H	C6H6N2O2	0.879783	-	pos	-	-	-	-	Organoheterocyclic compounds	Pyridines and derivatives	139.05	0.0340538	47.2	0.0653779	1986-81-8	Pyridinecarboxylic acids and derivatives	5039.37	5760.42	6219.17	7842.38	13191.5	5049.69	5695.57	7444.66	2097.36	265.522	37175.2	11309.1	13285.1	11988.4	10709.4	8333.57	6482.24	13295.2	0.487563	0.104569	down	no
pos_42	Gamma-Terpinene	metab_41	B(i)	51.9	0	-	-	-	HMDB0005806;LMPR0102090027	M+H	C10H16	0.309683	C09900	pos	-	-	-	-	Hydrocarbons	Unsaturated hydrocarbons	137.132	0.00958056	49.8	0.0315376	99-85-4;	Branched unsaturated hydrocarbons	184938	177434	169823	160006	133500	160617	163194	148369	162785	286174	208098	187381	182119	151019	152873	167219	162296	190698	0.851066	0.105956	down	no
neg_4422	Ximenic Acid	metab_15444	B(ii)	0	49.2	-	-	-	HMDB0035215	M+FA-H	C26H50O2	6.88315	C17278;_	neg	-	-	-	-	Lipids and lipid-like molecules	Fatty Acyls	439.38	0.0703945	44.3	1.91514	-;66274-43-9;_;	Fatty acids and conjugates	92501.4	37887.6	44000.5	21688.3	48815.2	52411.9	50019.3	19293.1	68344.5	0	1561.36	87718.3	12157.9	15461.3	0	52284.9	48329.1	24169.1	1.99962	0.10604	up	no
neg_5004	Phosphatidylethanolamine(18:0-16:0)	metab_15971	B(i)	90.3	0	-	-	-	-	M+Hac-H	C39H78NO8P	6.18053	-	neg	-	-	-	-	-	-	778.563	0.390076	54.9	3.47525	-	-	38279.9	10604.1	0	3135.19	0	0	0	0	0	0	1.20858e+06	2.50397e+06	173636	0	0	3405.94	5779.91	555657	0.0104019	0.106502	down	no
neg_2394	Octanoylglucuronide	metab_13594	B(ii)	0	42	-	-	-	HMDB0010347	M+Na-2H	C14H24O8	5.77113	-	neg	-	-	-	-	Organic oxygen compounds	Organooxygen compounds	341.124	0.622473	45.6	6.08813	99910-55-1	Carbohydrates and carbohydrate conjugates	0	0	0	0	0.726473	64.2982	0.665652	1.8661	0.53434	16.4433	0	36373.3	209.494	23.3443	23150.4	0	7.56564	8538.99	0.000886011	0.106549	down	no
neg_3091	Milbemycin D	metab_14214	B(ii)	0	44.4	-	-	-	HMDB0254730	M+Na-2H	C33H48O7	6.3908	-	neg	-	-	-	-	Phenylpropanoids and polyketides	Macrolides and analogues	577.31	0.694561	46.2	-8.47271	-	Milbemycins	4.11544e+06	2.39588e+06	3.3729e+06	4.00276e+06	2.42286e+06	1.75068e+06	2.1653e+06	1.07482e+06	3.9108e+06	0	867625	1.94229e+06	2.18169e+06	1.57798e+06	2.64271e+06	3.5652e+06	2.80127e+06	1.82536e+06	1.53465	0.106766	up	no
pos_8147	Landiolol	metab_7229	B(ii)	0	47.6	-	-	-	HMDB0253969	M+H	C25H39N3O8	6.19463	-	pos	-	-	-	-	Organoheterocyclic compounds	Oxazinanes	510.28	0.0614873	46.4	-1.17706	-	Morpholines	56764.6	1.02026e+06	579438	92180.6	137699	933247	1.08618e+06	792200	77587	0	271549	145076	7486.86	497534	307734	332198	530617	223083	2.37857	0.106949	up	no
pos_8360	Spb(14:02O)	metab_7413	B(i)	48.7	0	-	-	-	-	M+H	C14H31NO2	5.9394	-	pos	-	-	-	-	-	-	246.243	0.00763636	49.1	-0.013066	-	-	4.29298e+06	5.03595e+06	4.25311e+06	3.79353e+06	3646512	3.98351e+06	4.00953e+06	5.212e+06	4.04585e+06	9.30347e+06	4.52266e+06	4.20937e+06	5.79272e+06	4.84862e+06	3.9711e+06	4.81954e+06	4.25255e+06	5.3525e+06	0.794499	0.107375	down	no
neg_5364	Shikimic Acid	metab_16291	B(ii)	0	75.3	-	map01100;map00400;map01230;map01240	Metabolic pathways;Phenylalanine, tyrosine and tryptophan biosynthesis;Biosynthesis of amino acids;Biosynthesis of cofactors	HMDB0003070	M-H2O-H	C7H10O5	5.83602	C00493	neg	-	-	Metabolism;Metabolism;Metabolism;Metabolism	Global and overview maps;Amino acid metabolism;Global and overview maps;Global and overview maps	Organic oxygen compounds	Organooxygen compounds	155.037	0.666796	51.4	8.99235	138-59-0	Alcohols and polyols	0	0	381.662	598.953	1101.95	0	9738.76	773.076	5810.73	0	34489.2	2654.35	13191.3	3767.3	1631.91	8914.21	2045.01	9235.47	0.22143	0.107403	down	no
neg_3601	Cortisol 21-Mesylate	metab_14675	B(ii)	0	72.1	nonnatural	-	-	HMDB0250467	M+Na-2H	C22H32O7S	7.40533	-	neg	-	-	-	-	Lipids and lipid-like molecules	Steroids and steroid derivatives	461.16	0.0864689	50.4	-2.89272	-	Pregnane steroids	42767.4	1254.59	40873.2	39506.2	45312.4	42305.7	45149.9	46856.6	37177.8	0	0	6330.32	66714.9	23217.5	22052.7	33716.3	37911.5	21718.8	1.74556	0.109122	up	no
pos_2205	Phenol	metab_2002	B(i)	72.5	0	-	map01100;map04974;map00350;map05208	Metabolic pathways;Protein digestion and absorption;Tyrosine metabolism;Chemical carcinogenesis - reactive oxygen species	-;HMDB0000228;PW_C000153	M+H	C6H6O	3.60827	C00146;C15584	pos	-	-	Metabolism;Organismal Systems;Metabolism;Human Diseases	Global and overview maps;Digestive system;Amino acid metabolism;Cancer: overview	Benzenoids	Phenols	95.049	0.00547182	53.9	-1.10886	108-95-2;-	1-hydroxy-4-unsubstituted benzenoids	422765	242760	283004	334458	161934	289446	416492	423920	308748	288724	451978	258162	469146	425345	405008	482776	320392	397306	0.806411	0.109596	down	no
pos_2229	Yersiniabactin	metab_2025	B(ii)	0	58.8	-	-	-	HMDB0259950	M+H	C21H27N3O4S3	3.62688	C12038;_	pos	-	-	-	-	Organic acids and derivatives	Carboxylic acids and derivatives	482.123	0.221058	47.4	-0.437835	-;_	Amino acids, peptides, and analogues	34963.4	3473.37	6737.26	7372.77	0	7842.16	6864.14	45882.7	15376.8	0	47423.8	2367.75	38177.5	43186	20749.7	100536	14279.2	36062.9	0.395952	0.109597	down	no
neg_3000	Palmitic Acid	metab_14135	B(ii)	0	43.7	-	map01100;map00071;map01212;map00061;map00062;map01040	Metabolic pathways;Fatty acid degradation;Fatty acid metabolism;Fatty acid biosynthesis;Fatty acid elongation;Biosynthesis of unsaturated fatty acids	HMDB0000220	M+Hac-H	C16H32O2	6.27492	C00249	neg	Lipids	Fatty acids	Metabolism;Metabolism;Metabolism;Metabolism;Metabolism;Metabolism	Global and overview maps;Lipid metabolism;Global and overview maps;Lipid metabolism;Lipid metabolism;Lipid metabolism	Lipids and lipid-like molecules	Fatty Acyls	315.255	0.0185344	47.5	2.18403	1957/10/3;57-10-3;	Fatty acids and conjugates	810031	457767	539646	602830	437644	409847	716224	392448	728754	0	495048	446630	347376	453452	516311	638659	566132	413925	1.36772	0.110277	up	no
pos_7905	5,7-Megastigmadien-9-Ol Glucoside	metab_7023	B(ii)	0	43.2	-	-	-	HMDB0041044	M+H	C19H32O6	6.38918	-	pos	-	-	-	-	Lipids and lipid-like molecules	Fatty Acyls	357.225	0.0139492	44.8	-6.80191	146610-77-7	Fatty acyl glycosides	2.08313e+06	2.14835e+06	2.05432e+06	2.05162e+06	1.63259e+06	1.99083e+06	2.04475e+06	1.98887e+06	2.00695e+06	555460	1.98997e+06	1.70628e+06	1.8101e+06	1.8384e+06	1.87816e+06	2.08162e+06	2.00016e+06	1.69428e+06	1.18053	0.11029	up	no
neg_4939	Spirotaccagenin	metab_15910	B(ii)	0	60.5	-	-	-	HMDB0034424	M-H	C27H42O5	6.21518	-	neg	-	-	-	-	Lipids and lipid-like molecules	Prenol lipids	445.297	0.0665558	43.7	2.2179	-	Triterpenoids	144048	335896	216122	172244	218046	396277	376139	1.30725e+06	214019	0	187177	155058	141908	178682	130390	176983	375560	138600	2.70968	0.11051	up	no
pos_4612	Sl(12:0O/18:5)	metab_4157	B(i)	45.9	0	-	-	-	-	M+H	C30H51NO5S	6.31508	-	pos	-	-	-	-	-	-	538.35	0.0756463	42.8	-10.9669	-	-	406277	145415	174447	163938	49889.1	21506.4	179285	108198	323249	0	103908	94034.9	86214.3	46412.5	102193	189171	174689	88847.7	1.96616	0.110999	up	no
neg_2044	N-Acetyl-D-Alloisoleucine	metab_13265	B(i)	74.3	0	-	-	-	-	M-H	C8H15NO3	4.81537	-	neg	-	-	-	-	-	-	172.098	0.026666	53.8	1.76741	-	-	25790.8	20534.7	27322.1	23791.2	21944.4	14509.6	32384.9	23046	46723.1	36141.1	52215.1	33631.6	31731.2	25584.6	23590.5	35967.7	26227.4	34123.1	0.768611	0.111086	down	no
pos_5133	Lpc(32:3)	metab_4590	B(i)	95.2	0	-	-	-	-	M+Na	C40H76NO7P	6.97043	-	pos	-	-	-	-	-	-	736.525	0.116956	55.4	-0.454718	-	-	9.55951e+06	1.79173e+07	1.51776e+07	1.67073e+07	1.7009e+07	3.30098e+07	1.01876e+07	1.20214e+07	6.40997e+06	1.76963e+07	6.39423e+06	3.63364e+06	1.15134e+07	9.10095e+06	8.61314e+06	1.13411e+07	1.53333e+07	9.75612e+06	1.57166	0.111266	up	no
pos_2137	Cis-4-Heptenal	metab_1939	B(i)	48.4	0	-	-	-	HMDB0031483	M+H-H2O	C7H12O	3.4878	-	pos	-	-	-	-	Organic oxygen compounds	Organooxygen compounds	95.0854	0.0215892	48.5	-0.833739	6728-31-0	Carbonyl compounds	22374.3	20394.8	19494	18526.9	14772	17308.3	20243.9	16995.6	20449	30511.6	22551.4	22010.3	20754.5	18185.4	17452	20975.2	18951	21777.2	0.870221	0.111296	down	no
neg_3442	Dg(20:5(7Z,9Z,11E,13E,17Z)-3Oh(5,6,15)/22:0/0:0)	metab_14530	B(ii)	0	60.9	-	-	-	HMDB0296788	M+FA-H	C45H78O8	6.94683	-	neg	-	-	-	-	Not Available	Not Available	791.566	1.11781	47.7	-3.14702	-	Not Available	21182.7	79345.2	65724.8	41612.3	59600.2	79127.7	50455.3	63902.5	75751.6	153707	521915	158052	83795.4	47989.3	23184	98343.1	59633.6	155284	0.38403	0.11142	down	no
neg_5896	Quercetin 3-Galactoside	metab_16792	B(ii)	0	47	-	-	-	HMDB0030775	M+Na-2H	C21H20O12	4.4942	C10073	neg	-	-	-	-	Phenylpropanoids and polyketides	Flavonoids	485.066	0.102423	42.7	-9.70914	482-36-0	Flavonoid glycosides	18039.9	6144.82	14548.8	17868.8	1796.51	9134.66	8371.77	13598.5	10603.7	0	13172	15282.7	16885.2	29248.3	23170.8	25221.5	11123	17568.6	0.633119	0.111715	down	no
neg_1924	Hawkinsin	metab_13149	B(ii)	0	72.2	-	-	-	HMDB0002354	M+Cl	C11H17NO6S	4.47592	-	neg	-	-	-	-	Organic acids and derivatives	Carboxylic acids and derivatives	326.047	0.0585029	50.8	-0.895383	63224-90-8	Amino acids, peptides, and analogues	16924.4	25248.7	25218.7	20694.5	17798.3	15565	17922.6	22154.7	23776.1	35917.9	21477.1	17717.6	24523.8	22100.3	30111.5	21704.1	20589.2	24793.2	0.830439	0.112293	down	no
pos_1789	Difluorodeoxyuridine	metab_1631	B(ii)	0	44.2	-	-	-	HMDB0251268	M+CH3OH+H	C9H10F2N2O5	2.8392	-	pos	-	-	-	-	Nucleosides, nucleotides, and analogues	Pyrimidine nucleosides	297.091	0.666857	47	5.75045	-	Pyrimidine 2''-deoxyribonucleosides	466.995	1454.78	305.491	910.966	256.947	2392.74	566.666	993.783	1575.71	3195.6	0	1209.87	2544.36	1328.05	2930.19	1230.48	991.564	1776.94	0.558019	0.113128	down	no
neg_3419	Ps(40:5)	metab_14508	B(i)	44.7	0	-	map01100;map00564;map05146;map05322;map00260;map05140	Metabolic pathways;Glycerophospholipid metabolism;Amoebiasis;Systemic lupus erythematosus;Glycine, serine and threonine metabolism;Leishmaniasis	HMDB0010166	M-H	C46H80NO10P	6.88315	C02737	neg	Lipids	Phospholipids	Metabolism;Metabolism;Human Diseases;Human Diseases;Metabolism;Human Diseases	Global and overview maps;Lipid metabolism;Infectious disease: parasitic;Immune disease;Amino acid metabolism;Infectious disease: parasitic	Lipids and lipid-like molecules	Glycerophospholipids	836.544	1.13683	43.4	-0.382589	-	Glycerophosphoserines	942505	554436	547243	650649	707876	699612	726551	788139	712736	763775	1.38458e+06	1.45956e+06	684629	1.20911e+06	1.00023e+06	1.37111e+06	703305	1.12471e+06	0.62532	0.113363	down	no
neg_4912	Vapiprost	metab_15885	B(ii)	0	57.5	nonnatural	-	-	HMDB0259765	M+FA-H	C30H39NO4	6.23205	-	neg	-	-	-	-	Benzenoids	Benzene and substituted derivatives	522.285	0.280279	48.2	-2.27284	-	Biphenyls and derivatives	2.22053e+06	1.77773e+06	599219	364846	324407	1.57214e+06	792164	1.18394e+06	2.86447e+06	465302	1.62524e+07	1.85535e+06	365068	1.76265e+06	3.66164e+07	4.38476e+06	1.29994e+06	8.81456e+06	0.147476	0.11368	down	no
neg_6070	Cyclo-Dopa 5-O-Glucoside	metab_16956	B(ii)	0	42.5	-	map01100	Metabolic pathways	HMDB0304310	M-H2O-H	C15H19NO9	4.06835	C17751	neg	-	-	Metabolism	Global and overview maps	Organic oxygen compounds	Organooxygen compounds	338.089	0.0282126	47.4	2.26086	-;_	Carbohydrates and carbohydrate conjugates	1.28568e+07	9.46919e+06	7.54299e+06	6.80214e+06	7.6386e+06	1.26431e+07	1.50659e+07	1.17049e+07	9.43517e+06	3.52061e+06	1.60777e+07	2.42844e+07	1.6519e+07	7.93816e+06	1.4757e+07	1.92798e+07	1.0351e+07	1.46252e+07	0.707747	0.113696	down	no
pos_7363	Gpcho(18:2/18:3)	metab_6557	B(i)	64.4	0	-	-	-	HMDB0008140	M+H	C44H78NO8P	7.04795	-	pos	-	-	-	-	Lipids and lipid-like molecules	Glycerophospholipids	780.551	0.115423	49.5	-4.14687	203393-41-3	Glycerophosphocholines	1.39612e+07	5.97676e+07	5.29863e+07	5.26148e+07	4.01752e+07	8.19473e+07	4.99764e+07	6.68566e+07	4.55551e+07	1.01832e+08	2.6163e+07	3.57834e+07	7.51031e+07	3.82154e+07	3.47618e+07	4.52449e+07	5.15379e+07	5.10148e+07	1.01025	0.964345	up	no
neg_3677	Ps(18:1(9Z)/0:0)	metab_14743	B(i)	84	0	-	-	-	LMGP03050001	M-H	C24H46NO9P	7.44245	-	neg	-	-	-	-	-	-	522.285	0.577997	54.9	2.31773	0	-	625297	363026	94510	61988.5	89628.5	374657	188792	274642	1.12211e+06	1.02773e+06	2.95759e+06	402639	187411	659175	1.00101e+07	979201	354961	2.3177e+06	0.153153	0.114405	down	no
neg_2709	Gibberellin A53	metab_13875	B(ii)	0	50	-	map01100	Metabolic pathways	HMDB0036895	M+Cl	C20H28O5	6.08902	C06094	neg	-	-	Metabolism	Global and overview maps	Lipids and lipid-like molecules	Prenol lipids	383.162	1.15471	47	-3.96931	51576-08-0;	Diterpenoids	17745.6	27230.5	29661.2	12590	237205	79755.8	29788.3	238004	14688.7	0	2557.5	42366.6	5248.52	21390.8	17445.6	21269.1	76296.5	15754	4.84299	0.114653	up	no
pos_8029	12-[(Cyclohexylcarbamoyl)Amino]Dodecanoic Acid	metab_7128	B(i)	35.9	0	-	-	-	-	M+H	C19H36N2O3	6.30622	-	pos	-	-	-	-	-	-	341.278	0.0453261	43.7	-5.09856	-	-	275583	268115	295008	326111	254638	229164	294069	302237	274687	0	302084	150338	257051	276437	171655	336065	279957	213376	1.31204	0.114984	up	no
neg_5094	Glycocholenate Sulfate	metab_16050	B(ii)	0	55.8	-	-	-	HMDB0242178	M+Na-2H	C26H41NO9S	6.13573	-	neg	-	-	-	-	Lipids and lipid-like molecules	Steroids and steroid derivatives	564.228	0.00807705	48.3	6.59696	-	Bile acids, alcohols and derivatives	236676	2.9842e+06	1.47721e+06	411875	676829	3.10286e+06	3.07576e+06	3.64055e+06	202996	0	591337	1.4173e+06	0	2.13775e+06	423968	646433	1.75655e+06	745254	2.35698	0.115524	up	no
neg_3807	Pa(8:0/8:0)	metab_14867	B(ii)	0	68.3	-	map01100;map00564;map04070;map00561;map05212;map05200;map04975;map04024;map04072;map04912;map05231;map04666	Metabolic pathways;Glycerophospholipid metabolism;Phosphatidylinositol signaling system;Glycerolipid metabolism;Pancreatic cancer;Pathways in cancer;Fat digestion and absorption;cAMP signaling pathway;Phospholipase D signaling pathway;GnRH signaling pathway;Choline metabolism in cancer;Fc gamma R-mediated phagocytosis	HMDB0114771	M+Na-2H	C19H37O8P	7.52363	_;C00416	neg	-;Lipids	-;Phospholipids	Metabolism;Metabolism;Environmental Information Processing;Metabolism;Human Diseases;Human Diseases;Organismal Systems;Environmental Information Processing;Environmental Information Processing;Organismal Systems;Human Diseases;Organismal Systems	Global and overview maps;Lipid metabolism;Signal transduction;Lipid metabolism;Cancer: specific types;Cancer: overview;Digestive system;Signal transduction;Signal transduction;Endocrine system;Cancer: overview;Immune system	Lipids and lipid-like molecules	Glycerophospholipids	445.195	1.21781	48.2	-5.95353	_;	Glycerophosphates	0	0	0	0	0	200.587	388.387	3889.12	944.433	17167.9	0	1425.08	2313.49	5896.76	1238.33	451.224	602.504	4070.4	0.148021	0.115623	down	no
neg_4388	Gpser(22:2/20:3)	metab_15414	B(i)	41.3	0	-	-	-	-	M-H	C48H84NO10P	6.96513	-	neg	-	-	-	-	-	-	864.57	1.27376	44.5	-6.40753	-	-	13473.8	46101	56692.5	30607.7	49574.1	35567.6	31469.9	35693.4	73249.8	139921	3522.63	20662	65556.6	75787.1	82098.3	95676.8	41381.1	69032.1	0.599447	0.115796	down	no
pos_1459	Indoline	metab_1335	B(i)	80.1	0	nonnatural	-	-	HMDB0253472	M+H	C8H9N	2.2534	-	pos	-	-	-	-	Organoheterocyclic compounds	Indoles and derivatives	120.081	0.0154678	54.2	-0.533084	-	Indolines	1.40143e+07	1.08899e+07	1.10606e+07	1.11551e+07	9.84144e+06	9.36325e+06	1.08233e+07	1.16382e+07	1.36473e+07	1.16852e+07	9.20433e+06	1.01009e+07	7.90688e+06	1.13832e+07	8.42895e+06	1.16939e+07	1.13815e+07	1.00576e+07	1.13163	0.115825	up	no
pos_38	5-Hydroxymethyl-2-Furancarboxylic Acid	metab_37	B(i)	90.6	0	-	-	-	HMDB0002432	M+H	C6H6O4	0.28205	C20448	pos	-	-	-	-	Organoheterocyclic compounds	Furans	143.034	0.190129	56.6	0.190623	6338-41-6	Furoic acid and derivatives	483627	488628	468173	436141	387146	427125	438242	412792	385677	386781	1.37478e+06	623773	516955	531000	489115	452725	436395	625018	0.698211	0.116147	down	no
neg_4927	Glycodeoxycholic Acid	metab_15898	B(i)	83.1	0	-	-	-	-;HMDB0242414;LMST05030006	M-H	C26H43NO5	6.22348	C05464;_	neg	-	-	-	-	Lipids and lipid-like molecules	Steroids and steroid derivatives	448.308	0.00853138	55.9	1.74059	360-65-6;_;	Bile acids, alcohols and derivatives	4.96638e+06	3.6496e+07	1.97457e+07	6.61562e+06	9.53436e+06	3.22356e+07	3.31098e+07	3.6234e+07	5.59571e+06	1.652e+06	1.40569e+07	1.4293e+07	1.61294e+06	2.12674e+07	6.7765e+06	1.48573e+07	2.05037e+07	1.06452e+07	1.92611	0.116163	up	no
pos_4181	Malvidin 3-(6-Malonylglucoside) 5-Glucoside	metab_3790	B(ii)	0	87.4	-	-	-	HMDB0038822	M+K	C32H37O20+	5.91172	-	pos	-	-	-	-	Phenylpropanoids and polyketides	Flavonoids	780.147	0.539745	55.1	-4.83063	-	Flavonoid glycosides	14840.3	11320.1	164.787	7790.01	6299.02	22.1381	155.998	0	11944.9	254906	59104.2	37184.4	12844.6	0	2.19845	26804.6	5837.47	55835.2	0.104548	0.116398	down	no
pos_9220	Dodecanoic Acid	metab_8208	B(ii)	0	59	-	map01100;map00061	Metabolic pathways;Fatty acid biosynthesis	HMDB0000638	M+NH4	C12H24O2	5.28303	C02679	pos	Lipids	Fatty acids	Metabolism;Metabolism	Global and overview maps;Lipid metabolism	Lipids and lipid-like molecules	Fatty Acyls	218.212	0.021936	51.4	0.341496	143-07-7;	Fatty acids and conjugates	2.9813e+06	3.26499e+06	2.77088e+06	2.27093e+06	2.23478e+06	2.80579e+06	2.44316e+06	3.34483e+06	3.47287e+06	5.93189e+06	2.89591e+06	3.37862e+06	3.53954e+06	3.02134e+06	2.7265e+06	3.13145e+06	2.84328e+06	3.51789e+06	0.808234	0.116562	down	no
pos_11284	Camptothecin Sodium	metab_10060	B(ii)	0	44.8	-	-	-	HMDB0259530	M+Na-H2O	C20H18N2O5	1.8157	-	pos	-	-	-	-	Alkaloids and derivatives	Camptothecins	371.101	0.0326363	47.6	1.69112	-	Not Available	150092	165080	184985	168000	143479	168482	153802	167328	158708	145809	121150	155072	179247	141376	137964	163792	162217	149201	1.08724	0.11681	up	no
neg_4697	Dg(I-21:0/Pge2/0:0)	metab_15684	B(ii)	0	64.8	-	-	-	HMDB0300226	M+FA-H	C44H78O8	6.52435	-	neg	-	-	-	-	Not Available	Not Available	779.561	0.0240812	47.5	-8.79542	-	Not Available	3737.01	6133.81	0	0	0	0	0	0	0	0	262534	519042	11457.3	0	0	0	1096.76	113291	0.00968093	0.11702	down	no
pos_7010	Gpetn(17:1/17:0)	metab_6225	B(i)	64.3	0	-	-	-	-	M+Na	C39H76NO8P	7.35852	-	pos	-	-	-	-	-	-	740.522	0.167495	49	3.33924	-	-	155896	352175	267917	349214	337382	462412	209834	206116	159222	3.07487e+06	1.74186e+06	405835	172490	238662	252069	357611	277796	891914	0.311461	0.11702	down	no
pos_10399	17-Hydroxyandrostane-3-Glucuronide	metab_9262	B(ii)	0	57.1	-	-	-	HMDB0010359	M+H	C25H40O8	3.58953	-	pos	-	-	-	-	Lipids and lipid-like molecules	Steroids and steroid derivatives	469.277	0.0143922	49.3	-5.75782	65535-18-4;	Steroidal glycosides	0	0	0	0	1797.36	0	0	0	0	0	2694.51	1955.36	0	0	2240.5	0	199.707	984.339	0.202884	0.117446	down	no
pos_5024	N-Octyl-2-Pyrrolidone	metab_4503	B(i)	60.3	0	-	-	-	-	M+H	C12H23NO	6.81497	-	pos	-	-	-	-	-	-	198.185	0.0084055	50.7	0.474068	-	-	0	3519.97	8930.05	3600.93	0	4360.32	0	0	0	0	1769.46	0	0	0	0	0	2267.92	252.78	8.97191	0.117623	up	no
neg_4724	Yashabushiketol (1E)-5-Hydroxy-1,7-Diphenyl-1-Hepten-3-One	metab_15711	B(i)	70.8	0	-	-	-	-	M-H	C19H20O2	6.49522	-	neg	-	-	-	-	-	-	279.137	0.390513	50.3	-6.75551	-	-	1.30083e+06	40214.3	27774.5	30780.4	20784.8	38748	25181.3	26576.3	22350.8	9.37996e+06	1.55507e+07	396845	82233.2	20172.2	18504.3	23678.7	170360	3.63887e+06	0.0468169	0.11777	down	no
neg_1791	N1-(2,5-Dimethoxyphenyl)-2,2-Dichloroacetamide	metab_13032	B(i)	81.2	0	-	-	-	-	M+FA-H	C10H11Cl2NO3	4.11157	-	neg	-	-	-	-	-	-	308.01	0.00460487	46.7	-1.06581	-	-	484433	617648	595438	605183	499114	656306	544697	533666	496654	957322	690801	519759	636284	488082	703565	579754	559238	653652	0.855558	0.118297	down	no
pos_7921	Dg(8:0/16:4)	metab_7035	B(i)	40.5	0	-	-	-	-	M+H	C27H44O5	6.37388	-	pos	-	-	-	-	-	-	449.327	0.0519009	43.7	2.12327	-	-	1.43624e+07	1.07844e+07	1.12271e+07	1.27955e+07	9.46121e+06	1.87692e+07	2.06384e+07	9.6376e+06	8.25151e+06	45998.1	7.29927e+06	1.686e+07	6.80508e+06	7.60959e+06	8.41109e+06	1.46164e+07	1.28808e+07	8.80678e+06	1.4626	0.118639	up	no
pos_5245	Pc(Pgf1Alpha/22:0)	metab_4690	B(ii)	0	41.3	-	-	-	HMDB0287860	M+H-2H2O	C50H96NO11P	7.05663	-	pos	-	-	-	-	Not Available	Not Available	882.652	0.0138917	40.3	-6.70818	-	Not Available	8.32537e+06	1.13464e+07	1.37623e+07	1.31476e+07	1.29332e+07	1.17437e+07	1.11499e+07	1.14572e+07	1.24828e+07	51325.8	8.93277e+06	1.08829e+07	1.10945e+07	1.12279e+07	1.3204e+07	9.41862e+06	1.18165e+07	9.25887e+06	1.27624	0.118797	up	no
pos_4086	N-Trifluoroacetyladriamycinol	metab_3702	B(ii)	0	82.6	-	-	-	HMDB0060586	M+Na	C29H30F3NO12	5.88413	-	pos	-	-	-	-	Phenylpropanoids and polyketides	Anthracyclines	664.161	0.458591	55.6	0.137109	-	Not Available	0	2100.74	911.654	0	0	1990.25	0	0	212.646	41743.4	4035.71	6901.22	3144.89	1767.76	2197.14	862.242	579.476	8664.62	0.0668784	0.118881	down	no
pos_8890	Leucomalachite Green	metab_7901	B(i)	50.7	0	nonnatural	-	-	HMDB0254033	M+H	C23H26N2	5.69888	-	pos	-	-	-	-	Benzenoids	Triphenyl compounds	331.217	0.0221254	48.6	1.38521	-	Not Available	117752	114741	134558	132043	105129	121654	116951	115248	130059	61619	110715	113235	125286	99827.8	111945	128309	120904	107277	1.12703	0.119152	up	no
pos_2374	10,20-Dihydroxyeicosanoic Acid	metab_2150	B(ii)	0	58.6	-	-	-	HMDB0031923	M+CH3OH+Na	C20H40O4	3.92243	-	pos	-	-	-	-	Lipids and lipid-like molecules	Fatty Acyls	399.308	0.0454352	50.7	-0.275821	120727-26-6	Fatty acids and conjugates	2.78916e+06	2.30752e+06	2.05469e+06	1.90009e+06	1.15841e+06	1.39059e+06	1.31179e+06	1.05305e+06	1.01581e+06	1.48427e+07	3.16743e+06	2.70813e+06	2.60551e+06	2.17241e+06	1.99726e+06	2.31578e+06	1.66457e+06	4.25847e+06	0.390885	0.119302	down	no
pos_12516	Glycerol	metab_11210	B(i)	64.7	0	drug:DB09462	map01100;map00561;map00040;map02010;map00052;map04923;map04714;map04723	Metabolic pathways;Glycerolipid metabolism;Pentose and glucuronate interconversions;ABC transporters;Galactose metabolism;Regulation of lipolysis in adipocytes;Thermogenesis;Retrograde endocannabinoid signaling	HMDB0000131;PW_C000085	M+H-H2O	C3H8O3	0.3787	C00116	pos	Carbohydrates	Monosaccharides	Metabolism;Metabolism;Metabolism;Environmental Information Processing;Metabolism;Organismal Systems;Organismal Systems;Organismal Systems	Global and overview maps;Lipid metabolism;Carbohydrate metabolism;Membrane transport;Carbohydrate metabolism;Endocrine system;Environmental adaptation;Nervous system	Organic oxygen compounds	Organooxygen compounds	75.044	0.00756469	52	-0.414466	56-81-5	Carbohydrates and carbohydrate conjugates	4586.68	5561.56	5399.7	4948.42	4082.24	4853.8	4953.74	4537.37	5158.8	8761.99	4818.79	5902.85	5588.99	4981.59	4824.32	5143.39	4898.04	5717.42	0.856687	0.11946	down	no
neg_2129	Tryptophyl-Phenylalanine	metab_13348	B(ii)	0	40	-	-	-	HMDB0029090	M-H	C20H21N3O3	5.01278	-	neg	-	-	-	-	Organic acids and derivatives	Carboxylic acids and derivatives	350.151	0.0193127	45.4	0.00313226	-	Amino acids, peptides, and analogues	235463	52436.6	113239	150631	87204.5	136781	108871	2377.82	163963	192829	21571.6	113012	29223.3	0	34289.3	30955.7	116774	60268.7	1.93756	0.119523	up	no
pos_7852	Pe(O-16:1/18:1)	metab_6980	B(i)	52.3	0	-	-	-	-	M+H	C39H76NO7P	6.41343	-	pos	-	-	-	-	-	-	702.539	0.158338	42.7	-5.8209	-	-	208.769	0	0	0	17359.9	0	13098.8	0	0	8.76038e+06	1.70417e+06	1.80085e+06	1557.72	0	0	0	3407.5	1.75242e+06	0.00194445	0.119689	down	no
neg_3594	Pe(20:0/Lte4)	metab_14668	B(ii)	0	40.3	-	-	-	HMDB0261852	M-H2O-H	C48H87N2O11PS	7.3964	-	neg	-	-	-	-	Not Available	Not Available	911.561	1.16322	42.9	2.27713	-	Not Available	82109.9	170845	210591	180084	225495	238601	195057	238755	251653	52561	179654	170527	259700	172681	74111	132704	199243	148848	1.33857	0.119714	up	no
neg_3664	4-Decan-4-Ylbenzenesulfonic Acid	metab_14730	B(i)	77.6	0	-	-	-	-	M-H	C16H26O3S	7.44245	-	neg	-	-	-	-	-	-	297.154	0.0560362	53.8	1.73068	-	-	287845	838045	803765	859444	781738	842232	742722	655421	597768	1.03568e+06	578834	1.34865e+06	857467	830883	838027	731080	712109	888660	0.801329	0.119769	down	no
pos_5384	Gpetn(14:0/22:2)	metab_4819	B(i)	72.2	0	-	map01100;map00564;map00563;map04136;map05167;map04723;map04140	Metabolic pathways;Glycerophospholipid metabolism;Glycosylphosphatidylinositol (GPI)-anchor biosynthesis;Autophagy - other;Kaposi sarcoma-associated herpesvirus infection;Retrograde endocannabinoid signaling;Autophagy - animal	HMDB0008843	M+Na	C41H78NO8P	7.16277	C00350	pos	Lipids	Phospholipids	Metabolism;Metabolism;Metabolism;Cellular Processes;Human Diseases;Organismal Systems;Cellular Processes	Global and overview maps;Lipid metabolism;Glycan biosynthesis and metabolism;Transport and catabolism;Infectious disease: viral;Nervous system;Transport and catabolism	Lipids and lipid-like molecules	Glycerophospholipids	766.537	0.0493365	51.9	2.18321	-	Glycerophosphoethanolamines	1.21482e+06	929878	863253	939852	801295	1.07041e+06	997484	936401	1.0391e+06	6.33794e+06	1.18138e+07	1.0275e+06	918107	862517	930756	1.21066e+06	976943	3.30018e+06	0.296028	0.120101	down	no
neg_4433	2-Methyl-4-(Pyridin-3-Ylethynyl)Thiazole	metab_15455	B(ii)	0	59.4	nonnatural	-	-	HMDB0254936	M+Cl	C11H8N2S	6.86548	-	neg	-	-	-	-	Organoheterocyclic compounds	Azoles	235.012	0.101646	47.1	7.32969	-	Thiazoles	0	2025.36	0	0	2959.91	4266.98	7576	1541.77	4444.12	0	0	11565.5	12120.7	7744.49	1859.18	7302.09	2534.9	5798.84	0.43714	0.120473	down	no
neg_6194	Myricetin 3'-Glucoside	metab_17073	B(ii)	0	49.6	-	-	-	HMDB0034359	M+Na-2H	C21H20O13	3.77515	-	neg	-	-	-	-	Phenylpropanoids and polyketides	Flavonoids	501.065	0.0396352	46.5	-0.828117	520-14-9;	Flavonoid glycosides	329106	25527.1	56024.4	79565.4	291452	97979.7	160514	95969.8	1878.93	0	154072	232308	391815	308937	395156	148681	126446	232995	0.542699	0.120521	down	no
neg_5343	Sulfamonomethoxine	metab_16270	B(ii)	0	56.7	nonnatural	-	-	HMDB0258579	M-H	C11H12N4O3S	5.84538	C12540	neg	-	-	-	-	Benzenoids	Benzene and substituted derivatives	279.054	0.0494629	38.3	-7.39271	1220-83-3;_	Benzenesulfonamides	6145.74	634.549	23420	16968.4	29319	0	32835	36534.8	38330.1	2462.65	126765	28286.6	61819.9	39458.8	14682.9	39326.2	20465.3	44686	0.45798	0.121292	down	no
neg_3615	Annomuricatin A	metab_14687	B(ii)	0	74.3	-	-	-	HMDB0303181	M+Na-2H	C27H38N6O7	7.41443	-	neg	-	-	-	-	Organic acids and derivatives	Carboxylic acids and derivatives	579.256	1.17464	48.2	2.23287	-	Amino acids, peptides, and analogues	32664	6882.33	62566.1	28292.3	4804.19	23053.9	87635.5	287219	53595.9	0	0	20235.5	41448.5	0	5583.53	0	65190.4	9609.65	6.78385	0.121586	up	no
neg_5358	D-Pantothenoyl-L-Cysteine	metab_16285	B(ii)	0	50.1	-	map00770	Pantothenate and CoA biosynthesis	HMDB0006834	M-H2O-H	C12H22N2O6S	5.83602	C04079	neg	-	-	Metabolism	Metabolism of cofactors and vitamins	Organic acids and derivatives	Peptidomimetics	303.099	0.38541	45.7	-8.19819	-;_	Hybrid peptides	5818.63	0	0	0	10166.5	0	0	5610.79	0	0	0	0	0	0	0	0	2399.54	0	#DIV/0!	0.121615	up	no
neg_2600	Juniperoside Iii	metab_13783	B(i)	67.1	0	-	-	-	-	M-H	C15H20O7	5.96733	-	neg	-	-	-	-	-	-	311.115	0.0323965	51.1	2.87228	-	-	150069	96325.7	119334	152762	53388.1	340930	116066	49593.1	55963	0	216822	175162	296601	172725	475708	219481	126048	222357	0.566873	0.121729	down	no
pos_961	Guanethidine	metab_878	B(ii)	0	55	-	-	-	HMDB0015301	M+H	C10H22N4	0.681867	C07036	pos	-	-	-	-	Organic nitrogen compounds	Organonitrogen compounds	199.192	0.0180453	49.8	0.663163	55-65-2;645-43-2	Guanidines	180.199	285.943	153.017	69.6941	136.555	185.528	54.6169	70.5893	180.495	0	1145.68	467.429	322.808	112.295	149.264	308.709	146.293	358.027	0.408609	0.121933	down	no
pos_9792	Trp-Ala-Lys	metab_8734	B(i)	62.9	0	-	-	-	-	M+NH4	C20H29N5O4	4.62108	-	pos	-	-	-	-	-	-	421.26	0.00922876	47.9	9.62317	-	-	6.01286e+06	6.60859e+06	6.34124e+06	5.9362e+06	1.02898e+07	5.97715e+06	5.80976e+06	6.77426e+06	6.97713e+06	2969.69	6.41542e+06	5.96174e+06	6.35379e+06	6.20932e+06	6.3699e+06	5.14057e+06	6.74744e+06	5.20767e+06	1.29567	0.122039	up	no
pos_4851	Lpc(O-14:0)	metab_4355	B(i)	61.5	0	-	-	-	LMGP01060007	M+H	C22H48NO6P	6.56513	-	pos	-	-	-	-	-	-	454.33	0.0264351	50	1.02384	0	-	605442	361940	288706	297939	257139	380512	374809	266774	232435	1.68951e+06	687877	213523	190050	716857	378841	515636	340633	627470	0.542867	0.122484	down	no
neg_4452	Glccer(D18:1/20:0)	metab_15470	B(ii)	0	58.1	-	map00600;map01100	Sphingolipid metabolism;Metabolic pathways	HMDB0004973	M+Cl	C44H85NO8	6.794	C01190;_	neg	Lipids;-	Glycolipids;-	Metabolism;Metabolism	Lipid metabolism;Global and overview maps	Lipids and lipid-like molecules	Sphingolipids	790.595	0.0665828	48.8	-2.18587	_;	Glycosphingolipids	181429	114692	97027.8	79109	77812.6	95807.2	46664.8	61309.4	53868.6	0	567226	6.38134e+06	2.37548e+06	133134	14853.9	130309	89746.7	1.37176e+06	0.0654243	0.122641	down	no
pos_1149	Maltol	metab_1045	B(ii)	0	40	-	-	-	HMDB0030776	M+ACN+H	C6H6O3	0.861667	C11918	pos	-	-	-	-	Organoheterocyclic compounds	Pyrans	168.066	0.0725105	44	0.59527	118-71-8	Pyranones and derivatives	6485.41	6319.74	6907.96	5846.79	7310.78	5006.46	5353.49	5330.16	10539.3	0	4938.99	2955.38	7090.33	6510.31	5571.52	6770.21	6566.68	4833.82	1.35849	0.123358	up	no
neg_1532	Serine Glutamate	metab_12796	B(ii)	0	64	-	-	-	HMDB0258248	M+FA-H	C8H14N2O7	3.53288	-	neg	-	-	-	-	Organic acids and derivatives	Carboxylic acids and derivatives	295.076	1.38706	50.2	-7.874	-	Amino acids, peptides, and analogues	0	0	0	0	0	158.631	0	217.237	315.206	2722.88	0	103.418	506.885	0	698.754	213.001	76.7859	606.42	0.126622	0.123587	down	no
pos_7479	Dg(Txb2/I-18:0/0:0)	metab_6664	B(ii)	0	67.3	-	-	-	HMDB0299633	M+H	C41H74O9	6.96263	-	pos	-	-	-	-	Not Available	Not Available	711.542	1.17228	47.7	1.5648	-	Not Available	2.0717e+06	2.841e+06	2.17507e+06	1.96998e+06	1.54104e+06	3.08997e+06	1.0199e+06	1.5733e+06	1.06123e+06	1.67384e+06	2.27063e+06	513717	993365	1.32307e+06	1.43403e+06	1.52224e+06	1.92702e+06	1.39013e+06	1.38622	0.123735	up	no
neg_1961	Cyanidin 3-Glucogalactoside	metab_13185	B(ii)	0	54.3	-	-	-	HMDB0031468	M+Na-2H	C27H31O16+	4.50683	-	neg	-	-	-	-	Phenylpropanoids and polyketides	Flavonoids	632.134	1.15939	44.5	-3.00124	142562-01-4	Flavonoid glycosides	2552.09	0	0	0	0	0	0	5460.36	0	0	9236.35	0	0	8421.53	0	7616.6	890.272	3610.64	0.246569	0.123848	down	no
pos_1688	3-(Methylthio)Propionic Acid	metab_1542	B(i)	57.6	0	-	map01100;map00270;map00920	Metabolic pathways;Cysteine and methionine metabolism;Sulfur metabolism	HMDB0001527	M+H	C4H8O2S	2.75497	C08276	pos	-	-	Metabolism;Metabolism;Metabolism	Global and overview maps;Amino acid metabolism;Energy metabolism	Lipids and lipid-like molecules	Fatty Acyls	121.032	0.0472058	49.8	-0.646131	646-01-5	Fatty acids and conjugates	91.591	571.104	630.434	381.848	2256.34	870.942	3942.55	1604.23	2960.86	0	2365.3	158.031	60.6903	13.5079	454.995	712.123	1478.88	537.807	2.74983	0.12412	up	no
pos_4632	1-[2-(3-Benzylimidazo[4,5-B]Pyridin-2-Yl)Ethyl]-3-(3-Methylbutyl)Urea	metab_4174	B(i)	66.9	0	-	-	-	-	M+H	C21H27N5O	6.3322	-	pos	-	-	-	-	-	-	366.225	0.456228	47.7	-9.4166	-	-	115103	0	0	18600.5	72645.5	88275.8	320551	306228	5617.06	0	61386.1	11442.7	6756.44	0	17046.6	63990.2	103002	22946	4.4889	0.124617	up	no
pos_3050	Ginsenoside Ro	metab_2758	B(ii)	0	49	-	-	-	HMDB0034534	M+ACN+Na	C48H76O19	4.89127	C17543	pos	-	-	-	-	Lipids and lipid-like molecules	Prenol lipids	1020.52	1.17878	45.9	4.75165	34367-04-9	Terpene glycosides	0	0	0	0	20943.6	0	26774.8	0	28525.4	0	0	51871.9	156200	45935.3	30322.6	628967	8471.53	130471	0.0649304	0.124866	down	no
pos_11469	4-(3,4-Dimethylphenyl)-1-Thia-4-Azaspiro[4.5]Decan-3-One	metab_10226	B(i)	45.9	0	-	-	-	-	M+H	C16H21NOS	0.772467	-	pos	-	-	-	-	-	-	276.144	0.0274881	44.3	9.29571	-	-	414566	490498	307714	374524	389061	270331	416638	335779	1.22841e+06	8349.03	200245	268947	297863	347987	307962	475676	469724	272433	1.72418	0.124894	up	no
neg_3657	Lysopi(18:0/0:0)	metab_14724	B(ii)	0	62.3	-	-	-	HMDB0240261	M+Na-2H	C27H53O12P	7.43308	-	neg	-	-	-	-	Lipids and lipid-like molecules	Glycerophospholipids	621.305	0.0716547	49.2	5.16074	327620-46-2	Glycerophosphoinositols	50166.3	113189	230456	177473	89324.4	72697.6	73979.8	77297.8	90527.4	66641.8	99347.5	1.83673e+06	826531	154573	144684	129499	108346	465430	0.232786	0.12525	down	no
pos_11410	2-Thiocytidine	metab_10174	B(i)	68	0	-	-	-	-	M+H	C9H13N3O4S	0.879783	-	pos	-	-	-	-	-	-	260.07	0.103281	51.4	0.518654	-	-	140553	49992.7	74021.6	153800	150386	84135.5	48119.9	68009.8	133068	789.019	74456.5	44366.6	61464.1	92282.9	104982	90527.2	100232	66981.1	1.49642	0.125323	up	no
neg_3517	As 1-5	metab_14597	B(ii)	0	65.6	-	-	-	HMDB0032843	M-H	C40H77NO9	7.18568	-	neg	-	-	-	-	Lipids and lipid-like molecules	Prenol lipids	714.551	0.621007	51.5	-2.14911	-	Terpene lactones	2674.35	25845.9	64712.1	54743.2	56176.9	79747.1	26084.4	18560.7	15964.2	2.33237e+06	6.2351e+06	347062	36014.6	40332.5	4397.36	51845.8	38278.7	1.29245e+06	0.0296173	0.126024	down	no
pos_5897	Dg(O-20:5/18:0)	metab_5278	B(i)	43.6	0	-	-	-	-	M+H	C41H72O4	7.60678	-	pos	-	-	-	-	-	-	629.549	1.16466	44.9	-1.97834	-	-	288904	314876	358377	259365	207463	185792	181467	149675	186321	120256	1.12903e+06	213718	191471	132089	579778	809469	236916	453687	0.5222	0.126335	down	no
pos_7690	Sl(20:3O/26:2O)	metab_6843	B(i)	62.2	0	-	-	-	-	M+ACN+H	C46H83NO6S	6.67097	-	pos	-	-	-	-	-	-	819.633	0.595974	48.8	5.94209	-	-	153984	545525	1.79262e+06	2.54648e+06	3.13281e+06	2.99144e+06	2.40164e+06	1.63145e+06	1.56286e+06	1.09386e+07	2.6737e+06	7.7479e+06	2.04493e+06	2.18277e+06	1.51502e+06	888730	1.86209e+06	3.99881e+06	0.465661	0.12658	down	no
neg_4807	Dodecyl Sulfate	metab_15787	B(i)	56.7	0	-	-	-	-	M-H	C12H26O4S	6.30167	-	neg	-	-	-	-	-	-	265.148	0.0678148	48.3	2.20056	-	-	603530	1.78039e+06	866127	946038	770007	1.18449e+06	1.01036e+06	785775	725089	7.22945e+06	1.1253e+06	4.01686e+06	953853	729210	1.14489e+06	849564	963533	2.29273e+06	0.420255	0.128554	down	no
pos_11166	2,6-Dimethyl-2,4E,6E-Octatriene	metab_9951	B(i)	42.6	0	-	-	-	LMFA11000042	M+H	C10H16	1.99975	-	pos	-	-	-	-	-	-	137.132	0.00903369	47.6	0.0642275	0	-	155533	159233	159925	158831	143434	168418	172561	164652	169070	221109	176444	166435	176301	160574	157165	161407	161295	174205	0.925892	0.128664	down	no
pos_5167	7A,12A-Dihydroxy-3-Oxo-4-Cholenoic Acid	metab_4619	B(ii)	0	75.7	-	-	-	HMDB0000447	M+K	C24H36O5	7.00458	C15568	pos	-	-	-	-	Lipids and lipid-like molecules	Steroids and steroid derivatives	443.223	0.0346183	50.3	8.40023	13587-11-6	Bile acids, alcohols and derivatives	98034.6	8300.54	30741.4	0	0	43361.7	24898.4	11088	16624.8	21971	0	0	7419.31	7916.09	8991.01	0	25894.4	6613.92	3.91513	0.128793	up	no
pos_5005	Pc(P-16:0/0:0)	metab_4486	B(i)	81.4	0	-	-	-	LMGP01070006	M+Na	C24H50NO6P	6.7899	-	pos	-	-	-	-	-	-	502.327	0.0716292	53.2	0.301555	0	-	2.52391e+06	1.45316e+06	1.28792e+06	1.57743e+06	1.1742e+06	1.48781e+06	1.50724e+06	1.18354e+06	1.36182e+06	2.43624e+06	101789	202388	739439	1.31598e+06	1.12916e+06	1.19814e+06	1.50634e+06	1.01759e+06	1.48029	0.128807	up	no
pos_6798	1-(2,3-Dihydrobenzofuran-5-Yl)-N-Methylpropan-2-Amine	metab_6031	B(i)	91	0	-	-	-	-	M+H	C12H17NO	7.52673	-	pos	-	-	-	-	-	-	192.138	0.0259892	55.5	0.691887	-	-	119060	118379	110283	106051	91935.7	108869	119074	109206	124365	132495	50142.2	71642.6	108642	94509	91179.1	121143	111913	95679.1	1.16968	0.129451	up	no
neg_5670	N-Acetyl-L-Phenylalanine	metab_16579	B(i)	91.7	0	-	map01100;map00360	Metabolic pathways;Phenylalanine metabolism	HMDB0000512	M-H	C11H13NO3	5.19537	C03519	neg	-	-	Metabolism;Metabolism	Global and overview maps;Amino acid metabolism	Organic acids and derivatives	Carboxylic acids and derivatives	206.082	0.0241212	56.6	0.0787226	2018-61-3	Amino acids, peptides, and analogues	201402	56430.4	92175.3	121498	39012	53448.2	113917	183568	190461	169038	223126	82414.4	109525	197272	117508	372529	116879	181630	0.6435	0.129597	down	no
neg_5414	19-Hydroxy-Pga2	metab_16335	B(i)	85	0	-	-	-	LMFA03010130	M-H	C20H30O5	5.79925	-	neg	-	-	-	-	-	-	349.202	1.15828	55.8	0.593688	0	-	16.7417	0	0	0	0	0	0	0	0	6580.33	0	0	2881.72	0	0	5.38075	1.86019	1352.49	0.00137538	0.129736	down	no
pos_6040	Coumarin 106	metab_5392	B(i)	56.7	0	-	-	-	-	M+ACN+H	C18H19NO2	7.6692	-	pos	-	-	-	-	-	-	323.178	0.229465	48.1	9.40577	-	-	80002.3	48587.9	30729.6	25678.9	12428.1	8020.42	7313.78	7966.36	0	1.1717e+06	194062	143289	96009.6	44436.2	32438.6	29096.2	24525.3	244433	0.100335	0.130185	down	no
pos_10365	N(2)-Phenylacetyl-L-Glutaminate	metab_9228	B(ii)	0	41.2	-	-	-	HMDB0062645	M+H	C13H16N2O4	3.63598	C05597	pos	-	-	-	-	Organic acids and derivatives	Carboxylic acids and derivatives	265.118	0.00962921	45.7	0.699481	-	Amino acids, peptides, and analogues	1.21211e+06	261677	453494	670301	198173	591127	731062	1.45482e+06	765645	356580	1.26491e+06	383273	1.28481e+06	1.77499e+06	748806	3.30607e+06	704268	1.30278e+06	0.54059	0.130222	down	no
pos_2436	Quinoline	metab_2206	B(i)	49.2	0	drug:DB18050	-	-	HMDB0033731	M+H	C9H7N	4.05107	C06413	pos	-	-	-	-	Organoheterocyclic compounds	Quinolines and derivatives	130.065	0.0104862	48.9	-0.22984	91-22-5	Not Available	168066	91847.2	88886.4	83900.1	63573.5	100103	201109	190543	114244	90044.6	181204	204165	159666	119390	135980	338661	122475	175587	0.697515	0.130397	down	no
neg_3684	Pe(P-16:0/20:0)	metab_14750	B(ii)	0	63.5	-	-	-	HMDB0011347	M+Hac-H	C41H82NO7P	7.44245	-	neg	-	-	-	-	Lipids and lipid-like molecules	Glycerophospholipids	790.596	1.16685	49.9	-0.99416	_;	Glycerophosphoethanolamines	13.6272	12.7574	96.3642	5.82118	39.934	21.8906	15.0044	8.8958	27.4153	0	37918.6	13170.8	1694.61	8.06175	0	123.945	26.8567	7559.43	0.00355274	0.130805	down	no
pos_10146	Gluten Exorphin C	metab_9040	B(ii)	0	77.3	-	-	-	HMDB0059796	M+H-2H2O	C29H57N5O12	4.08783	-	pos	-	-	-	-	Organic acids and derivatives	Carboxylic acids and derivatives	632.385	0.0572773	52.7	-2.81324	-	Amino acids, peptides, and analogues	191508	278056	283431	271376	653049	322536	311027	448293	413729	0	226432	230088	284634	321351	381356	287831	352556	247385	1.42513	0.131081	up	no
neg_4719	Pgf2A Ethanolamide	metab_15706	B(ii)	0	64.4	-	-	-	HMDB0013628	M+Cl	C22H39NO5	6.50122	C13828	neg	-	-	-	-	Lipids and lipid-like molecules	Fatty Acyls	432.252	0.431058	50.8	0.46775	-	Eicosanoids	0	1169.54	666.594	160.349	225.195	661.762	13.171	106.815	400.658	310614	730305	13.7081	1178.29	157.64	1230.08	155.282	378.231	149093	0.00253687	0.131166	down	no
neg_5415	Monomethylsulochrin	metab_16336	B(i)	44.3	0	-	-	-	-	M-H	C18H18O7	5.79925	-	neg	-	-	-	-	-	-	345.098	1.15473	47.3	-0.0496768	-	-	63.4702	0	0	0	0	0	0	155.4	0	1432.64	0	0	0	0	0	982.779	24.3189	345.06	0.0704773	0.131311	down	no
pos_11455	Diethanolamine	metab_10215	B(i)	66.3	0	-	map00564	Glycerophospholipid metabolism	HMDB0004437	M+H	C4H11NO2	0.7888	C06772	pos	-	-	Metabolism	Lipid metabolism	Organic nitrogen compounds	Organonitrogen compounds	106.086	0.0109102	52	-0.787075	111-42-2	Amines	0	158.769	0	0	0	0	0	0	0	949.488	0	0	297.182	187.787	0	0	17.641	204.922	0.0860864	0.131515	down	no
neg_3321	3A,7A,12A-Trihydroxy-5B-Cholestan-26-Al	metab_14418	B(ii)	0	43.5	-	map01100;map00120	Metabolic pathways;Primary bile acid biosynthesis	HMDB0003533	M-H	C27H46O4	6.73263	C01301	neg	-	-	Metabolism;Metabolism	Global and overview maps;Lipid metabolism	Lipids and lipid-like molecules	Steroids and steroid derivatives	433.333	0.0916218	47	1.02824	707119	Bile acids, alcohols and derivatives	1.18091e+06	462762	766756	250709	4.36067e+06	336929	1.37636e+06	6.79099e+06	861692	0	419825	709777	540791	1.09533e+06	129738	173003	1.82086e+06	438351	4.15389	0.132	up	no
neg_3346	Eicosen-1-Ol	metab_14441	B(ii)	0	46.4	-	-	-	HMDB0303126	M+FA-H	C20H40O	6.74177	-	neg	-	-	-	-	Organic oxygen compounds	Organooxygen compounds	341.306	0.0574651	47.6	-0.42753	-	Enols	555945	90988.8	110525	42096.8	566720	183226	375817	1.14521e+06	1.01706e+06	0	37082.4	152134	357201	652609	0	27186.3	454176	175173	2.59272	0.132393	up	no
neg_5658	Tropinone	metab_16567	B(i)	35.2	0	-	map01100	Metabolic pathways	HMDB0304521	M+FA-H	C8H13NO	5.23812	C00783	neg	-	-	Metabolism	Global and overview maps	Alkaloids and derivatives	Tropane alkaloids	184.098	0.0242633	46	2.60905	532-24-1;_	Not Available	427904	643061	688561	849418	757256	759216	386133	582553	382730	925542	546428	765558	727927	1.30264e+06	635452	577021	608537	782939	0.777247	0.132755	down	no
pos_4459	Sulfamethazine	metab_4024	B(i)	40	0	drug:DB01582	-	-	HMDB0015522	M+H	C12H14N4O2S	6.1679	C19530	pos	-	-	-	-	Benzenoids	Benzene and substituted derivatives	279.093	0.0164305	44.7	8.82916	57-68-1	Benzenesulfonamides	1.16127e+06	1.20559e+06	1.30234e+06	1.26075e+06	978770	1.1678e+06	1.24855e+06	985259	1.22263e+06	69660.1	1.1908e+06	1.10495e+06	1.16657e+06	861228	1.07616e+06	1.16099e+06	1.17033e+06	947195	1.23557	0.133038	up	no
pos_11171	Quisqualic Acid	metab_9956	B(ii)	0	44.4	nonnatural	-	-	HMDB0257060	M+ACN+H	C5H7N3O5	1.97197	C08296;_	pos	-	-	-	-	Organic acids and derivatives	Carboxylic acids and derivatives	231.074	0.16454	46.4	9.00903	52809-07-1;_	Amino acids, peptides, and analogues	93471.7	63833.3	80714.3	110246	83778.8	82122.9	78196.5	55603.8	156227	0	76571.1	80997.1	53683.6	67436.5	75778.8	99714.2	89354.9	64883	1.37717	0.134293	up	no
neg_5421	Ferulic Acid	metab_16342	B(i)	59.6	0	-	map01100	Metabolic pathways	HMDB0000954	M-H	C10H10O4	5.79925	C01494	neg	-	-	Metabolism	Global and overview maps	Phenylpropanoids and polyketides	Cinnamic acids and derivatives	193.051	0.0348408	49.3	1.4156	537-98-4	Hydroxycinnamic acids and derivatives	19757.8	26507.3	25156.4	22418.7	25350.3	26869.4	24072.2	24741.3	25573.2	40386.8	28746.6	28586.7	25642.9	24165.8	26412.2	21563	24494.1	27929.1	0.877007	0.134314	down	no
neg_4966	Prostaglandin E2	metab_15936	B(i)	50.9	0	drug:DB00917	map01100;map05140;map05143;map05163;map05146;map05200;map00590;map05323;map04976;map04080;map04024;map04923;map04750;map04924;map04921;map05165;map04726;map04625	Metabolic pathways;Leishmaniasis;African trypanosomiasis;Human cytomegalovirus infection;Amoebiasis;Pathways in cancer;Arachidonic acid metabolism;Rheumatoid arthritis;Bile secretion;Neuroactive ligand-receptor interaction;cAMP signaling pathway;Regulation of lipolysis in adipocytes;Inflammatory mediator regulation of TRP channels;Renin secretion;Oxytocin signaling pathway;Human papillomavirus in…	HMDB0001220;PW_C000949	M-H	C20H32O5	6.20655	C00584	neg	Lipids	Eicosanoids	Metabolism;Human Diseases;Human Diseases;Human Diseases;Human Diseases;Human Diseases;Metabolism;Human Diseases;Organismal Systems;Environmental Information Processing;Environmental Information Processing;Organismal Systems;Organismal Systems;Organismal Systems;Organismal Systems;Human Diseases;Organismal Systems;Organismal Systems	Global and overview maps;Infectious disease: parasitic;Infectious disease: parasitic;Infectious disease: viral;Infectious disease: parasitic;Cancer: overview;Lipid metabolism;Immune disease;Digestive system;Signaling molecules and interaction;Signal transduction;Endocrine system;Sensory system;Endocrine system;Endocrine system;Infectious disease: viral;Nervous system;Immune system	Lipids and lipid-like molecules	Fatty Acyls	351.221	0.556296	46.9	9.3531	363-24-6	Eicosanoids	720120	484507	3.41671e+06	3.64616e+06	2.67326e+06	2.54545e+06	1.57787e+06	1.31813e+06	1.11919e+06	3.72485e+06	3.44408e+06	2.84569e+06	1.93204e+06	2.4235e+06	3.83337e+06	1.39468e+06	1.9446e+06	2.79974e+06	0.694563	0.134816	down	no
pos_2161	Tomaymycin-Dh-Ppl Hemiaminal	metab_1960	B(i)	49.4	0	-	-	-	-	M+H	C16H20N2O4	3.51595	-	pos	-	-	-	-	-	-	305.15	0.1103	48.2	0.2154	-	-	2558.55	0	0	0	2167.94	0	0	0	1267.44	0	0	204.725	0	0	0	0	665.992	29.2465	22.7717	0.135288	up	no
pos_11226	Pro-Arg	metab_10008	B(i)	72.2	0	-	-	-	HMDB0029011	M+Na	C11H21N5O3	1.88035	-	pos	-	-	-	-	Organic acids and derivatives	Carboxylic acids and derivatives	294.155	0.0156859	52.3	4.26063	-	Amino acids, peptides, and analogues	72017.9	94906.8	50220	43544.6	27862.2	37859.3	81336.4	14342.5	321306	0	6564	42981.6	36878.3	26447.6	24658.4	42049.4	82599.5	25654.2	3.21973	0.135391	up	no
pos_4927	Lpc(O-15:0)	metab_4416	B(i)	46.1	0	-	-	-	LMGP01060009	M+H	C23H50NO6P	6.6968	-	pos	-	-	-	-	-	-	468.344	0.0395743	45.3	-1.20852	0	-	314205	126568	138087	201623	137460	172892	252487	49481.1	129433	350002	332542	148996	93224.3	356208	205899	203914	169137	241541	0.700244	0.135521	down	no
pos_11092	Coformycin	metab_9885	B(ii)	0	45.1	nonnatural	-	-	HMDB0250398	M+ACN+H	C11H16N4O5	2.57437	C01677;_	pos	-	-	-	-	Organic oxygen compounds	Organooxygen compounds	326.146	0.0441204	48.5	-0.125117	11033-22-0;_	Carbohydrates and carbohydrate conjugates	18969.8	16458.8	17521.6	24064.9	24959.4	4182.92	43811.7	12825	92004.6	484413	110690	43037.8	61819.9	24217.6	22180.9	65942.6	28311	116043	0.243969	0.13566	down	no
pos_11283	Methylene Bisacrylamide	metab_10059	B(ii)	0	45.1	nonnatural	-	-	HMDB0254632	M+H-H2O	C7H10N2O2	1.825	-	pos	-	-	-	-	Organic acids and derivatives	Carboxylic acids and derivatives	137.071	0.169592	47.3	-0.0191257	-	Carboxylic acid derivatives	4628.49	6854.36	5189.5	4490.71	6962.99	4738.42	3265.86	5452.46	3273.57	6095.56	7164.72	4548.55	7932.82	4867.5	5832.49	5557.61	4984.04	5999.89	0.830688	0.135722	down	no
pos_1410	Menthofuran	metab_1288	B(i)	35.5	0	-	-	-	HMDB0036089;LMPR0102090020	M+ACN+H	C10H14O	1.94448	C09868;C18025	pos	-	-	-	-	Lipids and lipid-like molecules	Prenol lipids	192.138	0.010018	46.5	0.493604	494-90-6;	Monoterpenoids	205816	231158	235525	205888	183577	214393	204442	195960	199925	406519	240349	241614	232607	198834	202185	210779	208520	247555	0.842318	0.135778	down	no
pos_9922	8-Amino-7-Oxononanoic Acid	metab_8849	B(ii)	0	47.5	-	map01100;map00780;map01240	Metabolic pathways;Biotin metabolism;Biosynthesis of cofactors	HMDB0240687	M+H-2H2O	C9H17NO3	4.4492	C01092	pos	-	-	Metabolism;Metabolism;Metabolism	Global and overview maps;Metabolism of cofactors and vitamins;Global and overview maps	Lipids and lipid-like molecules	Fatty Acyls	152.107	0.0117064	48.4	0.263327	-;682799-71-9	Fatty acids and conjugates	670.414	0	1490.5	0	0	0	710.751	1029.95	2050.98	4319.24	1577.16	773.833	1705.72	704.517	0	1498.9	661.4	1511.34	0.437626	0.135979	down	no
neg_6287	N-Palmitoyl Histidine	metab_17161	B(ii)	0	48.1	-	-	-	HMDB0241926	M+Na-2H	C22H39N3O3	3.59787	-	neg	-	-	-	-	Organic acids and derivatives	Carboxylic acids and derivatives	414.273	0.0384178	47.5	-2.71626	_;	Amino acids, peptides, and analogues	1.40941e+06	152622	301549	549339	1.09917e+06	361795	312894	2.21903e+06	351764	0	471936	391723	397748	241855	622632	119957	750841	320836	2.34027	0.136638	up	no
pos_11577	Prolylhydroxyproline	metab_10328	B(i)	75.3	0	-	-	-	HMDB0006695	M+H	C10H16N2O4	0.700283	-	pos	-	-	-	-	Organic acids and derivatives	Carboxylic acids and derivatives	229.118	0.0201355	54.2	0.104769	18684-24-7	Amino acids, peptides, and analogues	373778	577346	529785	487003	373845	677017	643705	449459	409752	78724.8	213879	536067	437101	365233	630150	424061	502410	383602	1.30972	0.136691	up	no
neg_3697	Paxilline	metab_14763	B(ii)	0	48.6	-	-	-	HMDB0030323	M+Hac-H	C27H33NO4	7.45132	C13782	neg	-	-	-	-	Organoheterocyclic compounds	Naphthopyrans	494.255	0.13679	47.6	-0.171054	57186-25-1	Not Available	13019.3	5137.67	10448	5013.77	13090.1	12758.8	8490.01	90598.5	9082.63	238605	11927.3	19085.9	3904.4	500013	48890	3472.73	18626.5	117985	0.157871	0.136706	down	no
pos_7290	1-Oleoyl-2-Myristoyl-Sn-Glycero-3-Phosphocholine	metab_6486	B(i)	41.3	0	-	-	-	HMDB0008097	M+H	C40H78NO8P	7.10053	-	pos	-	-	-	-	Lipids and lipid-like molecules	Glycerophospholipids	732.552	0.346783	43.5	-1.75846	-	Glycerophosphocholines	3.46426e+06	5.39278e+06	4.79916e+06	4.65872e+06	3.85492e+06	6.58503e+06	4.65694e+06	4.81984e+06	3.94362e+06	6.04164e+06	6.9856e+07	2.68398e+07	6.90993e+06	4.08975e+06	3.796e+06	4.57953e+06	4.68614e+06	1.74447e+07	0.268629	0.137373	down	no
pos_2206	Benzoic Acid	metab_2003	B(i)	92.2	0	drug:DB03793	map01100	Metabolic pathways	-;HMDB0001870	M+H	C7H6O2	3.60827	C00180;C00539	pos	-	-	Metabolism	Global and overview maps	Benzenoids	Benzene and substituted derivatives	123.044	0.00974031	58	-0.49271	65-85-0	Benzoic acids and derivatives	530145	306025	364222	420204	198570	356587	521628	531964	381170	340738	562275	322080	585195	535414	502334	588992	401168	491004	0.817037	0.137469	down	no
pos_11324	Prostratin	metab_10099	B(ii)	0	51.5	nonnatural	-	-	HMDB0256861	M+ACN+H	C22H30O6	1.37107	C20197;_	pos	-	-	-	-	Lipids and lipid-like molecules	Prenol lipids	432.238	0.194291	47.8	0.253942	60857-08-1;_	Diterpenoids	2871.06	0	0	1216.56	0	0	0	0	1437.18	0	0	0	0	0	0	0	613.866	0	#DIV/0!	0.138076	up	no
pos_2324	Vertilmicin	metab_2111	B(ii)	0	70.4	nonnatural	-	-	HMDB0242753	M+CH3OH+Na	C22H43N5O7	3.80138	-	pos	-	-	-	-	Organic oxygen compounds	Organooxygen compounds	544.332	0.109456	52.3	1.52621	-	Carbohydrates and carbohydrate conjugates	137501	183187	194954	173655	430842	208966	201770	299567	293461	0	168060	147057	197293	203083	264409	189883	235990	167112	1.41216	0.138208	up	no
neg_6087	4-Hydroxy-3-Methylbenzoic Acid	metab_16973	B(i)	61.8	0	-	-	-	HMDB0004815	M-H	C8H8O3	4.01158	-	neg	-	-	-	-	Benzenoids	Benzene and substituted derivatives	151.04	0.0344575	50.3	1.39598	499-76-3	Benzoic acids and derivatives	9850.63	4481.09	4902.67	5503.24	5037.11	5812.12	8429.5	7493.48	5657.36	4239.61	11974.4	7484.06	8959.38	6814.7	7309.1	9257.31	6351.91	8005.5	0.793443	0.139087	down	no
neg_3904	Candesartan	metab_14959	B(ii)	0	60.1	drug:DB13919	-	-	HMDB0014934	M+Na-2H	C24H20N6O3	7.93888	C07468	neg	-	-	-	-	Benzenoids	Benzene and substituted derivatives	461.137	0.114949	48.1	5.17299	139481-59-7	Biphenyls and derivatives	7777.16	7530.21	3652.12	5290.88	4493.36	1868.41	1698.39	5405.91	1354.36	101149	22369.6	14451.2	2938.47	8589.31	3434.57	5287.43	4341.2	22602.9	0.192064	0.14056	down	no
pos_11175	2-Phenylethylamine	metab_9960	B(i)	40.9	0	drug:DB04325	map01100;map00360	Metabolic pathways;Phenylalanine metabolism	HMDB0012275	M+H	C8H11N	1.9627	C05332	pos	Peptides	Amines	Metabolism;Metabolism	Global and overview maps;Amino acid metabolism	Benzenoids	Benzene and substituted derivatives	122.096	0.019476	43.1	-0.483269	64-04-0	Phenethylamines	16043.8	18862.2	19111.6	17735.7	17562.9	20414.2	16034.9	18444.1	16750.5	32355.5	15705.1	18075.6	20591.3	19766.3	18192.5	20893.6	17884.4	20797.1	0.859947	0.141124	down	no
neg_4572	Dg(Lte4/I-14:0/0:0)	metab_15575	B(ii)	0	44.1	-	-	-	HMDB0298794	M-H	C40H69NO8S	6.70675	-	neg	-	-	-	-	Not Available	Not Available	722.464	0.697761	41.9	-4.89012	-	Not Available	116.913	37665.1	279735	35114.5	0	0.96243	9182.53	266170	31809.3	0	0	0	0	35459.7	0	0	73310.5	5065.67	14.472	0.141174	up	no
pos_2815	5-Tert-Butyl-3-Phenyl-7-(4-Pyridin-2-Ylpiperazin-1-Yl)Pyrazolo[1,5-A]Pyrimidine	metab_2542	B(i)	36.9	0	-	-	-	-	M+H	C25H28N6	4.62108	-	pos	-	-	-	-	-	-	413.248	0.00451499	41.3	7.92062	-	-	1.19281e+06	1.3581e+06	1.25938e+06	1.09263e+06	2.06347e+06	1.14405e+06	1.13556e+06	1.37606e+06	1.35521e+06	0	1.26843e+06	1.20778e+06	1.25573e+06	1.23586e+06	1.26286e+06	1.01213e+06	1.33081e+06	1.03468e+06	1.2862	0.141524	up	no
pos_11387	Val-Gly-His	metab_10155	B(i)	51.8	0	-	-	-	-	M+H-H2O	C13H21N5O4	0.920367	-	pos	-	-	-	-	-	-	294.155	0.0844456	48.1	-3.82723	-	-	304961	305246	189608	276950	185871	212294	295367	109522	1.28796e+06	0	46904.5	155901	184700	141326	137115	278578	351975	134932	2.60854	0.141767	up	no
neg_6303	Cefpodoxime	metab_17176	B(ii)	0	62.4	-	-	-	HMDB0015486	M+Hac-H	C15H17N5O6S2	3.55165	C08114	neg	-	-	-	-	Organoheterocyclic compounds	Diazinanes	486.076	0.0356068	48.5	0.602062	80210-62-4;82619-04-3	Piperazines	153474	88027	71948.2	86859.3	124424	36224.3	37268.8	32099	119886	54661.3	48107.5	41681.5	56089.8	58038.2	80015.6	59842.9	83356.7	56919.5	1.46447	0.142252	up	no
neg_3090	Buprenorphine	metab_14213	B(i)	70.9	0	drug:DB00921	-	-	HMDB0015057;PW_C009368	M+Hac-H	C29H41NO4	6.3908	C08007	neg	-	-	-	-	Benzenoids	Phenanthrenes and derivatives	526.316	0.68842	51.5	-3.12745	52485-79-7	Not Available	1.70925e+06	963746	1.03523e+06	1.06621e+06	991142	625054	868713	757533	1.67389e+06	309983	699542	422452	751720	931083	1.26091e+06	1.15342e+06	1.07675e+06	789873	1.3632	0.142298	up	no
pos_2393	Ichthynone	metab_2168	B(i)	43.8	0	-	-	-	LMPK12050122	M+H	C23H20O7	3.95925	-	pos	-	-	-	-	-	-	409.124	0.085878	45.8	-9.26827	0	-	41201.3	17714.8	26808.3	32045.2	11818.8	22796.8	27269.2	20535.2	17322.2	2818.96	39130.5	33053.5	32353.2	43634.1	29334.3	64036.8	24168	34908.8	0.692318	0.14282	down	no
neg_5219	Methyl 4-(2-(2-Hydroxy-2-(3-Chlorophenyl)Ethylamino)Propyl)Phenoxyacetate	metab_16164	B(ii)	0	43.5	nonnatural	-	-	HMDB0249391	M+FA-H	C20H24ClNO4	6.00197	-	neg	-	-	-	-	Benzenoids	Benzene and substituted derivatives	422.137	1.18943	41.4	-2.27599	-	Phenoxyacetic acid derivatives	0	24069.4	19807.2	26322.5	92802.9	41669.2	11556.3	26290.1	0	0	0	31477.8	0	2593.58	27979.3	0	26946.4	8864.39	3.03985	0.14422	up	no
pos_12500	2-Amino-6-[2-[3-(3-Methoxyphenyl)Phenyl]Ethyl]-3,6-Dimethyl-5H-Pyrimidin-4-One	metab_11195	B(ii)	0	52.2	-	-	-	HMDB0249993	M+Na-H2O	C21H25N3O2	0.423183	-	pos	-	-	-	-	Benzenoids	Benzene and substituted derivatives	356.175	1.16134	47.3	1.92497	-	Biphenyls and derivatives	0	0	0	0	0	0	0	0	0	7454.83	2177.02	0	0	292.651	0	0	0	1417.78	0	0.144277	down	no
pos_7572	(E)-5,8-Megastigmadien-4-One	metab_6741	B(ii)	0	40.9	-	-	-	HMDB0034671	M+H	C13H20O	6.80672	-	pos	-	-	-	-	Organic oxygen compounds	Organooxygen compounds	193.159	0.0805734	45.4	0.46693	67401-26-7	Carbonyl compounds	0	27472	59111.5	86627.9	0	58847.7	20479.2	0	1781.49	0	3664.61	20690.5	14551.4	0	11125.2	10944.6	28257.8	8710.9	3.24395	0.144529	up	no
pos_1409	Phenazone	metab_1287	B(i)	35.4	0	drug:DB01435	-	-	HMDB0015503	M+H	C11H12N2O	1.94448	C13244	pos	-	-	-	-	Organoheterocyclic compounds	Azoles	189.102	0.0494257	46.8	0.554747	60-80-0	Pyrazoles	40821	2661.24	5423.23	2252.71	49783	5561.67	25851.9	28987.7	5691.26	0	21247.1	4756.05	3514.5	15096.3	2665.89	2456.92	18559.3	7105.24	2.61206	0.144797	up	no
neg_3333	Pa(18:1(9Z)/20:4(8Z,11Z,14Z,17Z))	metab_14428	B(ii)	0	70.1	-	map01100;map00564;map04070;map00561;map05212;map05200;map04975;map04024;map04072;map04912;map05231;map04666	Metabolic pathways;Glycerophospholipid metabolism;Phosphatidylinositol signaling system;Glycerolipid metabolism;Pancreatic cancer;Pathways in cancer;Fat digestion and absorption;cAMP signaling pathway;Phospholipase D signaling pathway;GnRH signaling pathway;Choline metabolism in cancer;Fc gamma R-mediated phagocytosis	HMDB0114935	M+FA-H	C41H71O8P	6.73263	_;C00416	neg	-;Lipids	-;Phospholipids	Metabolism;Metabolism;Environmental Information Processing;Metabolism;Human Diseases;Human Diseases;Organismal Systems;Environmental Information Processing;Environmental Information Processing;Organismal Systems;Human Diseases;Organismal Systems	Global and overview maps;Lipid metabolism;Signal transduction;Lipid metabolism;Cancer: specific types;Cancer: overview;Digestive system;Signal transduction;Signal transduction;Endocrine system;Cancer: overview;Immune system	Lipids and lipid-like molecules	Glycerophospholipids	767.49	1.23238	46.7	3.68568	-	Glycerophosphates	0	4483.73	57664.5	78789.4	16485.6	0	0	0	0	0	0	0	0	0	0	0	17491.5	0	#DIV/0!	0.144798	up	no
pos_4388	5-Hydroxy-7,3',4'-Trimethoxy-8-Methylisoflavone 5-Neohesperidoside	metab_3963	B(ii)	0	45.4	-	-	-	HMDB0030627	M+CH3OH+H	C31H38O15	6.0026	-	pos	-	-	-	-	Phenylpropanoids and polyketides	Isoflavonoids	683.256	0.14103	45.3	1.9086	87611-94-7	Isoflavonoid O-glycosides	0	0	0	0	154348	75380.7	14492.3	198601	0	0	0	17488.8	0	0	9266.92	0	49202.4	3822.25	12.8726	0.145042	up	no
pos_6832	His Met Arg	metab_6061	B(i)	84.9	0	-	-	-	-	M+H	C17H30N8O4S	7.50868	-	pos	-	-	-	-	-	-	443.223	0.0465053	50.8	10.6207	-	-	221811	155527	136492	118274	105342	148248	154055	117746	138166	137944	0	66023.5	118951	126214	143578	168039	143962	108679	1.32466	0.145511	up	no
pos_12553	Dimethylformamide	metab_11247	B(i)	47.9	0	drug:DB01844	-	-	HMDB0001888	M+H	C3H7NO	0.07805	C03134	pos	-	-	-	-	Organic acids and derivatives	Carboxylic acids and derivatives	74.06	0.0515253	49.2	-0.307572	25174	Carboxylic acid derivatives	7738.02	5729.61	6759.83	7095.07	5834.36	5929.06	5969.55	6124.88	6397.16	11458.6	9707.1	7086.14	6748.16	5311.43	6158.92	6575.42	6397.5	7577.96	0.844225	0.14553	down	no
pos_11351	2-Azaspiro[4.5]Decan-3-One	metab_10122	B(i)	60.2	0	nonnatural	-	-	HMDB0247166	M+NH4	C9H15NO	1.12067	-	pos	-	-	-	-	Organoheterocyclic compounds	Azaspirodecane derivatives	171.149	0.0307915	51.3	0.571833	-	Not Available	16104.7	16515.9	18373.8	19523.7	13982.2	22220.1	20883.8	18351.8	17704	30684.3	15256.6	18110.5	21562.9	19671.9	20089.2	21830.6	18184.5	21029.4	0.864715	0.146859	down	no
pos_11292	N(Tele)-Methylhistaminium	metab_10068	B(ii)	0	46.9	-	-	-	HMDB0062574	M+H-H2O	C6H12N3+	1.78783	-	pos	-	-	-	-	Organic nitrogen compounds	Organonitrogen compounds	109.101	0.0546352	46.3	9.99618	-	Amines	38033.2	34940	36199.6	35283.7	25214.4	33368.2	33216.4	33214.4	32361.5	34514.7	43376	38986	41329.2	34010.2	32541.2	31823.1	33536.8	36654.3	0.914948	0.147176	down	no
pos_4134	3-Indolepropionic Acid	metab_3748	B(i)	96.2	0	drug:DB02758	-	-	HMDB0002302	M+H	C11H11NO2	5.90278	-	pos	-	-	-	-	Organoheterocyclic compounds	Indoles and derivatives	190.086	0.024368	57.8	0.0889387	830-96-6	Indolyl carboxylic acids and derivatives	15276.1	4938.58	5944.64	6889.55	5602.64	9361.3	12607.3	4620.89	10729.5	0	17827.8	10706	12322.7	12770.6	11709.6	23453.8	8441.16	12684.3	0.665479	0.147434	down	no
pos_2863	(1-Heptan-2-Yl-2-Methylindol-3-Yl)-Naphthalen-1-Ylmethanone	metab_2584	B(i)	62.9	0	-	-	-	-	M+NH4	C27H29NO	4.67538	-	pos	-	-	-	-	-	-	401.262	0.0101744	46.9	9.01612	-	-	1.92183e+06	2.00644e+06	1.94488e+06	1.83491e+06	3.29382e+06	1.90238e+06	1.85507e+06	2.21437e+06	2.06034e+06	391028	2.14559e+06	1.78712e+06	2.03464e+06	2.12645e+06	1.88616e+06	1.56824e+06	2.11489e+06	1.7056e+06	1.23997	0.147919	up	no
pos_3303	Pg(5-Iso Pgf2Vi/20:3(8Z,11Z,14Z))	metab_2990	B(ii)	0	53.8	-	-	-	HMDB0269847	M+H-H2O	C44H75O13P	5.18333	-	pos	-	-	-	-	Not Available	Not Available	825.497	0.198759	41.2	6.79218	-	Not Available	151564	114720	86886	170044	162144	35790.5	129374	104428	120894	28031.2	594301	134171	141465	191143	170052	234011	119538	213311	0.560395	0.148704	down	no
pos_2738	[1-(Cyclohexylmethyl)Indol-3-Yl]-(4-Methylnaphthalen-1-Yl)Methanone	metab_2479	B(i)	60.9	0	-	-	-	-	M+NH4	C27H27NO	4.53972	-	pos	-	-	-	-	-	-	399.246	0.0112226	46.5	8.92003	-	-	5.07668e+06	5.28401e+06	5.23458e+06	4.98509e+06	8.52555e+06	5.09783e+06	4.88351e+06	5.77696e+06	5.62628e+06	2639.22	5.51269e+06	5.06799e+06	5.55409e+06	5.16124e+06	5.29547e+06	4.27848e+06	5.61006e+06	4.41037e+06	1.27201	0.148832	up	no
neg_4750	2-Dodecylbenzenesulfonic Acid	metab_15733	B(ii)	0	61.2	-	-	-	HMDB0031031	M-H	C18H30O3S	6.42748	-	neg	-	-	-	-	Benzenoids	Benzene and substituted derivatives	325.185	0.0800542	50.2	2.15148	-	Benzenesulfonic acids and derivatives	1.13622e+07	7.0869e+06	9.43871e+06	1.01358e+07	1.04285e+07	1.12361e+07	10082832	1.13406e+07	8.21381e+06	5.77914e+07	1.00094e+07	7.55099e+06	2.42525e+07	1.18434e+07	1.22743e+07	9.35621e+06	9.92505e+06	1.90112e+07	0.522064	0.148965	down	no
neg_2914	Butaprost	metab_14060	B(ii)	0	62.1	nonnatural	-	-	HMDB0249457	2M-H	C24H40O5	6.20655	-	neg	-	-	-	-	Lipids and lipid-like molecules	Fatty Acyls	815.568	0.187697	42.5	0.600047	-	Eicosanoids	2.59709e+06	284006	851457	929213	811802	631254	2.54638e+06	479735	584771	96668.8	549485	6.44209e+06	1.11421e+06	745073	6.05681e+06	2.61328e+06	1.07952e+06	2.5168e+06	0.428926	0.148973	down	no
pos_5134	Gpcho(18:3/18:3)	metab_4591	B(i)	75.5	0	-	-	-	HMDB0008172	M+H	C44H76NO8P	6.97043	-	pos	-	-	-	-	Lipids and lipid-like molecules	Glycerophospholipids	778.537	0.0636104	52.4	-1.21509	324054-21-9	Glycerophosphocholines	7.8077e+06	1.3326e+07	9.04696e+06	9.59085e+06	9.11886e+06	1.8634e+07	8.70498e+06	1.11835e+07	5.09779e+06	9.847e+06	948471	4.20473e+06	9.38043e+06	6.68605e+06	7.66323e+06	7.34983e+06	1.02789e+07	6.58282e+06	1.56148	0.057783	up	no
neg_4468	15-Hydroxyicosanoic Acid	metab_15484	B(ii)	0	50.1	-	-	-	HMDB0061665	M-H	C20H40O3	6.75787	-	neg	-	-	-	-	Lipids and lipid-like molecules	Fatty Acyls	327.291	0.0948507	48.7	2.15306	-	Fatty acids and conjugates	3.67032e+06	1.06063e+06	971736	965596	1.08999e+06	1.25757e+06	1.87542e+06	1.20298e+06	2.67339e+06	342108	317760	2.56945e+06	581967	731366	836203	1.36063e+06	1.64085e+06	962783	1.70427	0.149178	up	no
pos_10385	Hhpaa Sulfate	metab_9248	B(ii)	0	43.6	-	-	-	HMDB0240380	2M+H	C8H9NO6S	3.60827	-	pos	-	-	-	-	Organic acids and derivatives	Organic sulfuric acids and derivatives	495.038	0.0540741	46.6	1.06271	-	Arylsulfates	121909	118093	120379	142064	73301.3	99713.6	84587.3	157226	110283	18071.8	205784	97962.7	188568	163888	194536	198187	114173	152428	0.749027	0.149502	down	no
pos_8662	[3-(3-Ethylimidazo[4,5-B]Pyridin-2-Yl)Pyrrolidin-1-Yl]-(Furan-3-Yl)Methanone	metab_7683	B(i)	54.2	0	-	-	-	-	M+H	C17H18N4O2	5.82858	-	pos	-	-	-	-	-	-	311.149	0.0102182	48.2	-4.34751	-	-	178808	102003	139176	117414	86844.2	106693	171283	47436.4	70502.2	138000	138503	206710	85636.9	78847.2	235047	185335	113351	152583	0.742881	0.149684	down	no
pos_9734	Theasaponin F1	metab_8679	B(ii)	0	73	-	map01100	Metabolic pathways	HMDB0302085	M+ACN+H	C20H14O7	4.70243	C12367	pos	-	-	Metabolism	Global and overview maps	Benzenoids	Naphthacenes	408.106	0.089108	49.8	-5.65959	-	Not Available	13798.3	25520.8	31037	76685.5	79544	3177.8	370046	56825.1	240046	0	420437	100478	442005	56550.2	73228.3	541470	99631.2	233453	0.426773	0.149737	down	no
pos_10539	Hexamethylene Bisacetamide	metab_9393	B(i)	72.8	0	-	-	-	HMDB0041901	M+H	C10H20N2O2	3.38573	-	pos	-	-	-	-	Organic acids and derivatives	Carboximidic acids and derivatives	201.16	0.0597585	53.1	0.672909	3073-59-4	Carboximidic acids	2776.73	0	0	1918.18	1014.07	0	2066.92	0	3306.55	926.518	0	1510.64	0	0	0	421.937	1231.38	408.443	3.01483	0.150406	up	no
neg_3691	5(S),6(R)-Lipoxin A4	metab_14757	B(i)	46.2	0	-	-	-	-	M-H	C20H32O5	7.45132	-	neg	-	-	-	-	-	-	351.221	0.294763	46.1	9.66296	-	-	13159.2	4238.21	707699	693488	413162	325589	132388	160264	97019.4	933423	313768	1.06068e+06	181917	278420	888299	117839	283001	539192	0.524861	0.150496	down	no
neg_3107	Polypropylene	metab_14228	B(ii)	0	63.2	nonnatural	-	-	HMDB0255988	M+FA-H	C22H42O3	6.45143	C19505;_	neg	-	-	-	-	Lipids and lipid-like molecules	Fatty Acyls	399.312	0.200384	51	0.899666	9003-07-0;_	Fatty acids and conjugates	182244	123759	145062	154641	72932.2	104080	161683	100210	248150	0	102691	131879	55315.6	108494	135849	177328	143640	101651	1.41307	0.150676	up	no
pos_2162	Sm(13:22O/4:0)	metab_1961	B(i)	35.5	0	-	-	-	-	M+H	C22H43N2O6P	3.51595	-	pos	-	-	-	-	-	-	463.291	0.103524	43.9	-4.01605	-	-	31023.7	47921.3	41873.1	37112.2	103082	55543.4	33543.2	57968.7	66527.5	0	29419	47356.9	39245.5	48492	49015.6	46193.2	52732.8	37103.2	1.42125	0.152598	up	no
pos_3811	Cay10618	metab_3460	B(i)	46.7	0	-	-	-	-	M+H	C27H29N5O	5.79195	-	pos	-	-	-	-	-	-	440.241	0.0853413	44.8	-7.96605	-	-	6364.44	0	27630.5	1620.36	0	0	0	24263.5	1628.07	0	0	0	0	3077.18	0	0	6834.09	439.597	15.5463	0.152729	up	no
neg_4249	Pe(Pgd1/Dime(9,5))	metab_15286	B(ii)	0	68.9	-	-	-	HMDB0285161	M+Na-2H	C45H78NO12P	7.35967	-	neg	-	-	-	-	Not Available	Not Available	876.5	1.15629	49.5	-1.30737	-	Not Available	82800.9	89848.8	69998.6	20867.6	25093	11729.4	8592	0	3123.31	103373	0	3617.61	0	238779	191713	73341.6	34672.6	87260.6	0.397346	0.153227	down	no
pos_10644	Nodularin	metab_9488	B(ii)	0	63.2	nonnatural	-	-	HMDB0255692	M+ACN+H	C41H60N8O10	3.25828	C15713;_	pos	-	-	-	-	Organic acids and derivatives	Carboxylic acids and derivatives	866.477	1.26302	49.6	-0.478696	118399-22-7;_	Amino acids, peptides, and analogues	0	15719.7	6403.12	0	3541	34375.5	0	0	117.37	0	0	0	0	0	0	0	6684.08	0	#DIV/0!	0.153299	up	no
neg_3518	Pc(O-16:0/16:1(9Z))	metab_14598	B(ii)	0	41.4	-	-	-	HMDB0013404	M+FA-H	C40H80NO7P	7.18568	-	neg	-	-	-	-	Lipids and lipid-like molecules	Glycerophospholipids	762.565	1.54724	41.5	-0.919157	_;	Glycerophosphocholines	11.9983	36.3796	5.55094	42.7937	18.2953	89.4214	0	14.6988	0	13.7883	2410.23	828.323	24.32	3.87901	2.76496	40.3138	24.3487	474.803	0.0512817	0.15408	down	no
pos_5226	Pe(Pgf1Alpha/24:0)	metab_4673	B(ii)	0	70.2	-	-	-	HMDB0284539	M+H-2H2O	C49H94NO11P	7.039	-	pos	-	-	-	-	Not Available	Not Available	868.643	0.00896627	51.2	0.503309	-	Not Available	8.41312e+06	1.25761e+07	1.41805e+07	1.38665e+07	1.2791e+07	1.04281e+07	1.12426e+07	1.19037e+07	1.27765e+07	6.27048e+06	1.26206e+07	1.05705e+07	1.14703e+07	1.0675e+07	1.23969e+07	9.77775e+06	1.20198e+07	1.05402e+07	1.14038	0.154213	up	no
pos_4478	Oxalicine B	metab_4040	B(i)	60.5	0	-	-	-	-	M+H	C30H33NO7	6.20943	-	pos	-	-	-	-	-	-	520.235	0.152529	46.9	4.60375	-	-	266708	3.89148e+06	2.23259e+06	539704	772168	4.16093e+06	4.24021e+06	3.77687e+06	348417	0	949936	1.72711e+06	0	3.17051e+06	385030	1.37003e+06	2.24768e+06	1.08609e+06	2.06951	0.155507	up	no
pos_2645	Ingenol	metab_2391	B(ii)	0	48.4	-	-	-	HMDB0253484	M+ACN+Na	C20H28O5	4.41283	C09112;_	pos	-	-	-	-	Lipids and lipid-like molecules	Prenol lipids	412.21	0.0232293	47.8	0.819831	30220-46-3;_	Diterpenoids	78626.7	45072.7	606417	107886	43849.8	34612.7	14525.2	277312	85692.4	2350.24	4503.91	12888.4	7668.55	109686	72582.4	22246.2	143777	33132.3	4.33949	0.155536	up	no
pos_4319	4-Methyl-N-[2-(3-Propan-2-Ylimidazo[4,5-B]Pyridin-2-Yl)Ethyl]Benzamide	metab_3912	B(i)	91	0	-	-	-	-	M+H	C19H22N4O	5.9762	-	pos	-	-	-	-	-	-	323.183	0.0629812	51.9	-10.3479	-	-	29707.6	13042	20775.4	23247.9	29448.1	53742.2	65441.9	58711.4	55724.7	0	18798.8	42271.1	15177.5	17395.6	29127.4	51020.4	38871.2	24827.3	1.56567	0.155587	up	no
neg_3524	Topaquinone	metab_14600	B(ii)	0	61.6	drug:DB04334	-	-	HMDB0011639	M-H2O-H	C9H9NO5	7.22258	-	neg	-	-	-	-	Organic acids and derivatives	Carboxylic acids and derivatives	192.032	0.0844715	45.5	7.73924	64192-68-3	Amino acids, peptides, and analogues	27991.1	30159.9	38690.6	34327.8	66325.1	38650	136684	81859.1	133403	4019.75	306826	59440.9	183489	113477	33138.7	157141	65343.4	122505	0.533395	0.155677	down	no
pos_8062	Abscisic Alcohol	metab_7156	B(ii)	0	51.3	-	-	-	HMDB0039635	M+H	C15H22O3	6.28928	C13456;_	pos	-	-	-	-	Lipids and lipid-like molecules	Prenol lipids	251.162	0.376551	46.9	-9.06762	-;113472-20-1	Sesquiterpenoids	71913.6	51731.2	53516.6	49519.2	46721.2	58455.4	56053.3	61565.5	64673.4	0	61518.2	12246.2	82070.6	56763.8	44526	39285	57127.7	42344.3	1.34912	0.156501	up	no
pos_5772	Phenylalanine-Betaxanthin	metab_5167	B(ii)	0	57.5	-	-	-	HMDB0304720	M+H	C44H84NO7P	7.52673	-	pos	-	-	-	-	Lipids and lipid-like molecules	Glycerophospholipids	770.6	1.15511	43.6	-7.03405	-	Glycerophosphocholines	0	118604	331570	271304	206435	686057	369476	1.14098e+06	932786	78499.8	603271	376083	157692	143436	60376.2	37187.5	450801	208078	2.1665	0.156606	up	no
pos_8799	N-Caffeoylputrescine	metab_7814	B(i)	38.7	0	-	-	-	HMDB0029876	M+Na-H2O	C13H18N2O3	5.79195	C03002	pos	-	-	-	-	Benzenoids	Phenols	255.113	0.0686354	45.4	8.21524	29554-26-5	Benzenediols	21576.2	14475.2	19608.7	12323.5	60194	41329.6	32600.5	94752.6	38195.4	0	775.364	35536.3	21681.3	53630.8	21202.4	994.779	37228.4	19117.3	1.94737	0.156655	up	no
pos_6793	Gpcho(18:3/22:4)	metab_6027	B(i)	68.2	0	-	map01100;map00564;map00590;map00591;map00592;map05231;map04723	Metabolic pathways;Glycerophospholipid metabolism;Arachidonic acid metabolism;Linoleic acid metabolism;alpha-Linolenic acid metabolism;Choline metabolism in cancer;Retrograde endocannabinoid signaling	HMDB0008186	M+H	C48H82NO8P	7.52673	C00157	pos	Lipids	Phospholipids	Metabolism;Metabolism;Metabolism;Metabolism;Metabolism;Human Diseases;Organismal Systems	Global and overview maps;Lipid metabolism;Lipid metabolism;Lipid metabolism;Lipid metabolism;Cancer: overview;Nervous system	Lipids and lipid-like molecules	Glycerophospholipids	832.582	0.161188	49.1	-3.17956	-	Glycerophosphocholines	5.81203e+06	2.90862e+07	3.75459e+07	3.72583e+07	3.43192e+07	3.55785e+07	3.78613e+07	3.23861e+07	4.42844e+07	4.59763e+07	4.07222e+07	4.1693e+07	4.09838e+07	3.71422e+07	3.83837e+07	5.28386e+07	3.26813e+07	4.25343e+07	0.768353	0.0465476	down	yes
neg_1046	5-O-Galloyl-1,4-Galactarolactone	metab_12345	B(ii)	0	56.1	-	-	-	HMDB0037202	M+FA-H	C13H12O11	0.76765	-	neg	-	-	-	-	Benzenoids	Benzene and substituted derivatives	389.034	0.174533	47.4	-6.36277	-	Benzoic acids and derivatives	60154.2	0	33407.7	176151	111025	125005	2693.94	7422.49	0	0	0	6259.67	10188.7	27590.2	29076.3	57647.2	57317.7	18680.3	3.06835	0.157223	up	no
neg_4766	1,4-Dihydroxy-2-Naphthoic Acid	metab_15749	B(i)	81.6	0	nonnatural	map01100;map00130;map01240	Metabolic pathways;Ubiquinone and other terpenoid-quinone biosynthesis;Biosynthesis of cofactors	HMDB0244212	M-H	C11H8O4	6.3908	C03657	neg	-	-	Metabolism;Metabolism;Metabolism	Global and overview maps;Metabolism of cofactors and vitamins;Global and overview maps	Benzenoids	Naphthalenes	203.035	0.0290952	55.3	1.50396	31519-22-9;_	Naphthalenecarboxylic acids and derivatives	319602	345337	319586	278891	256758	661235	671610	360840	290463	0	361721	952117	568667	729170	702925	645005	389369	565658	0.688348	0.157595	down	no
neg_5117	N-Choloylglycine	metab_16069	B(ii)	0	71.7	-	-	-	HMDB0255104	M-H	C26H43NO6	6.12638	-	neg	-	-	-	-	Lipids and lipid-like molecules	Steroids and steroid derivatives	464.303	0.0149785	52	2.23614	-	Bile acids, alcohols and derivatives	1.41428e+07	8.40237e+07	4.85901e+07	1.99311e+07	2.69654e+07	8.5992e+07	8.76435e+07	1.15335e+08	1.21055e+07	1.15564e+06	3.1749e+07	5.62336e+07	5.7799e+06	6.59471e+07	1.9991e+07	2.82272e+07	5.49699e+07	2.98691e+07	1.84036	0.157613	up	no
pos_11104	2,2-Dimethyl-1,3-Dihydroquinazolin-4-One	metab_9893	B(i)	90.3	0	-	-	-	-	M+ACN+H	C10H12N2O	2.51578	-	pos	-	-	-	-	-	-	218.129	0.0230529	53.6	0.940481	-	-	98727.1	57854.8	84814.5	77768.8	90903.2	94942.3	116092	40790.8	76627.5	2361.79	81955.3	89294.3	76224.5	30972.2	81910.9	68858.9	82057.9	61654	1.33094	0.158315	up	no
pos_8814	Kojic Acid	metab_7829	B(i)	82.9	0	drug:DB01759	-	-	HMDB0032923	M+H-H2O	C6H6O4	5.78265	C14516	pos	-	-	-	-	Organoheterocyclic compounds	Pyrans	125.023	0.119581	55	-0.49774	501-30-4	Pyranones and derivatives	6232.31	8214.14	6435.69	7608.78	7480.43	8641.25	6598.1	3980.37	6316.8	25397.3	6407.34	6541.29	7335.43	8412.62	10304	7474.34	6834.21	10267.5	0.665617	0.158429	down	no
pos_10856	Asp-Leu	metab_9674	B(i)	63.6	0	-	-	-	HMDB0028757	M+H	C10H18N2O5	2.80018	-	pos	-	-	-	-	Organic acids and derivatives	Carboxylic acids and derivatives	247.129	0.0102257	52.2	0.0687346	-	Amino acids, peptides, and analogues	92241.6	72579.5	68501	69003.1	88608.9	128024	118875	156376	82902.2	207861	92761.4	123867	90639.7	175994	92585.8	100819	97456.8	126361	0.771256	0.158542	down	no
pos_6640	Sl(18:0O/16:1O)	metab_5890	B(i)	83.8	0	-	-	-	-	M+H	C34H67NO6S	7.62455	-	pos	-	-	-	-	-	-	618.476	1.47748	54	0.378844	-	-	0	0	2147.19	2889.85	6834.02	0	1907.61	816.534	1135.56	0	0	1083.19	0	0	2078.05	0	1747.86	451.606	3.87032	0.158908	up	no
neg_2051	Aclacinomycin S	metab_13272	B(ii)	0	62.8	-	-	-	HMDB0247947	M+Hac-H	C36H45NO13	4.84018	C18635;_	neg	-	-	-	-	Phenylpropanoids and polyketides	Anthracyclines	758.3	0.673407	48.3	-4.84383	-;_	Not Available	0	4138.16	1940.53	4177.56	19507.6	5994.27	7478.42	0	15225	0	4161.92	0	6972	0	5649.31	0	6495.73	2397.6	2.70926	0.159978	up	no
pos_4692	Dg(Lte4/I-16:0/0:0)	metab_4220	B(ii)	0	49.2	-	-	-	HMDB0299209	M+H	C42H73NO8S	6.36538	-	pos	-	-	-	-	Not Available	Not Available	752.52	0.108743	43.4	8.84711	-	Not Available	36309.5	3624.59	36992.5	47037.1	53332.6	67730.7	129976	32710	81976.8	0	518744	180539	4.36457e+06	600836	35628.4	86463.2	54410	826683	0.0658173	0.160216	down	no
pos_10304	1-(5-Chloro-2,4-Dimethoxyphenyl)-3-[[2-(Diethylamino)Pyridin-4-Yl]Methyl]Urea	metab_9172	B(i)	63.9	0	-	-	-	-	M+H	C19H25ClN4O3	3.756	-	pos	-	-	-	-	-	-	393.166	0.0685117	44.3	-7.92787	-	-	27522.6	0	6006.2	27469.9	5356.72	8952.66	19650.3	0	19685.9	4871.64	2238.29	16679.9	0	3918.21	6612.55	7659.7	12738.2	5997.18	2.12404	0.16096	up	no
neg_4107	2-O-Alpha-D-Galactopyranosyl-1-Deoxynojirimycin	metab_15157	B(ii)	0	42.1	-	-	-	HMDB0041337	M+FA-H	C12H23NO9	7.46035	-	neg	-	-	-	-	Organic oxygen compounds	Organooxygen compounds	370.133	0.0798909	44.9	-8.02565	155168-05-1	Carbohydrates and carbohydrate conjugates	401887	252945	194326	155039	97278.2	78807.5	66254.2	80720.9	69889.1	5.3423e+06	1.03487e+06	475804	357347	185246	118483	85223.9	155239	1.08561e+06	0.142997	0.161817	down	no
pos_4896	Z-Leu-Leu-Norvalinal	metab_4391	B(ii)	0	44.7	nonnatural	-	-	HMDB0244548	M+H	C25H39N3O5	6.66265	-	pos	-	-	-	-	Organic acids and derivatives	Carboxylic acids and derivatives	462.297	0.0829072	42.7	2.34439	-	Amino acids, peptides, and analogues	118143	46747.8	65192.3	63241.6	19293.5	110067	65942.9	86883.2	30454.1	2.05985e+06	16361	51712.8	78135.4	796172	49700.1	37271.9	67329.5	441314	0.152566	0.161877	down	no
neg_5114	Vicriviroc	metab_16066	B(ii)	0	53.4	nonnatural	-	-	HMDB0259804	M-H	C28H38F3N5O2	6.12638	-	neg	-	-	-	-	Benzenoids	Benzene and substituted derivatives	532.291	0.0221261	50.5	0.196369	-	Trifluoromethylbenzenes	407316	4.33622e+06	2.90215e+06	835598	890549	3.95409e+06	3.19041e+06	4.41217e+06	469116	0	1.1414e+06	1.74941e+06	1.26171e+06	3.13797e+06	676141	1.15128e+06	2.37751e+06	1.30256e+06	1.82526	0.161944	up	no
pos_8130	2-Methyl-N-Phenacyl-5-(Trifluoromethyl)-1,3-Oxazole-4-Carboxamide	metab_7215	B(i)	66.7	0	-	-	-	-	M+H	C14H11F3N2O3	6.22315	-	pos	-	-	-	-	-	-	313.08	0.229435	51.6	0.219558	-	-	215723	0	0	0	998718	427778	549659	95841.8	0	0	161350	1.22467e+06	91085.5	558981	805334	1.12485e+06	254191	566610	0.448618	0.162092	down	no
pos_6561	Lpc(18:2-Sn2)	metab_5826	B(i)	82.1	0	-	-	-	-	M+H	C26H50NO7P	7.66025	-	pos	-	-	-	-	-	-	520.34	0.0292939	54.7	0.469161	-	-	1.64127e+06	694888	1.22626e+06	1.44566e+06	748060	580295	990995	422639	2.3038e+06	17052.1	475360	679768	561803	479044	724197	1.84127e+06	1.1171e+06	682642	1.63643	0.162647	up	no
neg_4401	Cer(D18:1/Pgj2)	metab_15424	B(ii)	0	49.8	-	-	-	HMDB0290009	M+Cl	C38H65NO5	6.89207	-	neg	-	-	-	-	Not Available	Not Available	650.46	0.770404	47.3	7.48386	-	Not Available	13242	2353.56	8447.07	1948.2	9209.57	12184.3	5623.46	0	3881.66	0	6218.76	9503.6	1076.47	0	0	4967.97	6321.09	3109.54	2.03281	0.163995	up	no
pos_6259	4-(2,6,6-Trimethyl-1-Cyclohexen-1-Yl)-2-Butanone	metab_5573	B(ii)	0	40.7	-	-	-	HMDB0032913	M+NH4	C13H22O	7.9584	C03527	pos	-	-	-	-	Lipids and lipid-like molecules	Prenol lipids	212.201	0.0339896	46.6	1.06183	17283-81-7	Sesquiterpenoids	70794.8	62227.2	55039.2	66920.3	48430.1	56252.8	59071.1	47547.9	54110.3	463434	101544	81442.6	75580.1	59105.9	63356.5	62862.7	57821.5	129618	0.446092	0.164082	down	no
pos_2452	2,3-Dimethylidenepentanedioyl-Coa	metab_2219	B(ii)	0	84.3	-	-	-	HMDB0300842	M+K	C28H42N7O19P3S	4.07913	-	pos	-	-	-	-	Not Available	Not Available	944.102	0.730798	48.8	-8.98562	-	Not Available	69000.1	81189.2	62774.7	25240	87813.5	106872	34137.5	8189.35	206.034	2.21181e+06	312384	255011	144462	19076.1	58347.5	52602.1	52824.7	436241	0.121091	0.164247	down	no
pos_8242	N-Cyclohexyl-N'-(1-Morpholin-4-Yl-1-Thiophen-2-Ylpropan-2-Yl)Oxamide	metab_7312	B(i)	73.6	0	-	-	-	-	M+H	C19H29N3O3S	5.99405	-	pos	-	-	-	-	-	-	380.204	1.20032	49.2	11.1624	-	-	6673.61	0	10058.6	10086.5	10167.6	8728.56	34910.9	119349	0	0	0	7233.85	0	0	0	0	22219.5	1033.41	21.5011	0.164384	up	no
pos_2333	(2-Quinoxalinylmethylene)Hydrazinecarboxylic Acid Methyl Ester	metab_2118	B(ii)	0	42.9	nonnatural	-	-	HMDB0242481	M+H-2H2O	C11H10N4O2	3.82633	-	pos	-	-	-	-	Organoheterocyclic compounds	Diazanaphthalenes	195.069	0.0145552	44.9	8.72184	-	Benzodiazines	895.346	311.769	1673.39	772.611	522.75	974.93	1216.82	739.605	1046.05	0	1122.4	536.123	513.384	1089.08	394.298	643.793	905.92	614.153	1.47507	0.164609	up	no
pos_7089	Dg(O-18:2/18:0)	metab_6298	B(i)	47.4	0	-	-	-	-	M+Na	C39H74O4	7.25203	-	pos	-	-	-	-	-	-	629.549	1.16048	45.7	1.80766	-	-	176399	26083.2	62537.3	72735.6	42164.6	28202.5	17033.1	0	37647.7	0	1.79993e+06	56031.8	18156.8	51392.1	192346	453182	51422.6	367291	0.140005	0.165227	down	no
pos_8105	M-Xylene	metab_7192	B(i)	85.8	0	-	map01100	Metabolic pathways	HMDB0059810	M+H	C8H10	6.2583	C07208	pos	-	-	Metabolism	Global and overview maps	Benzenoids	Benzene and substituted derivatives	107.085	0.0441293	55.2	-1.15021	108-38-3;_	Xylenes	30869.5	55762.3	41539.7	24927.9	37518.9	14080.6	30613.9	34870.3	21057.2	0	39597.9	16764.3	27223	9276.33	23487.2	40563.6	32360	22416	1.44361	0.165276	up	no
pos_1906	1-Anilino-9,10-Dihydro-9,10-Dioxo-2-Anthroic Acid	metab_1735	B(i)	70	0	-	-	-	-	M+H	C21H13NO4	3.0743	-	pos	-	-	-	-	-	-	344.09	1.16162	48.3	-6.0694	-	-	111603	404301	43944.7	8522.52	7756.63	56277.9	506115	0	857529	0	0	10510.9	166950	18652.8	8117.98	143905	221783	49733.8	4.45941	0.165394	up	no
neg_3219	Pe(O-16:0/18:1(9Z))	metab_14330	B(ii)	0	58.7	-	-	-	HMDB0011157	M-H	C39H78NO7P	6.60298	-	neg	-	-	-	-	Lipids and lipid-like molecules	Glycerophospholipids	702.545	1.56445	48	0.516129	_;	Glycerophosphoethanolamines	0	0	0	0	0	0	0	0	0	8615.31	18803.6	142864	3903.35	902.304	0	1573.68	0	25237.4	0	0.16548	down	no
pos_9560	N-Acetyl-L-Tryptophan	metab_8516	B(i)	95.4	0	-	-	-	HMDB0013713	M+H	C13H14N2O3	4.90058	-	pos	-	-	-	-	Organic acids and derivatives	Carboxylic acids and derivatives	247.108	0.0151615	57.9	-0.3169	1218-34-4	Amino acids, peptides, and analogues	1902.85	0	1135.3	3138.53	1405.84	0	12012.1	0	29961.7	0	26831.9	4303.97	24974.9	10386.1	703.847	29899.4	5506.26	13871.4	0.396949	0.165693	down	no
pos_9990	Benzoylcholine	metab_8907	B(i)	60.8	0	-	-	-	-	M+	C12H18NO2+	4.35828	-	pos	-	-	-	-	-	-	208.133	0.0192599	45.5	-2.34695	-	-	30297.7	27561.6	32467.9	31662.2	23003.2	32093.1	38015.2	26325.1	35137.1	39179.4	31765.6	32443.7	33349.2	33967.8	27230.1	40816.1	30729.2	34107.4	0.900955	0.165914	down	no
pos_7998	N-Docosahexaenoyl Gaba	metab_7101	B(ii)	0	66	-	-	-	HMDB0062332	M+H	C26H39NO3	6.323	-	pos	-	-	-	-	Organic acids and derivatives	Carboxylic acids and derivatives	414.3	0.00678085	52.5	0.15056	_;	Amino acids, peptides, and analogues	4.61754e+06	2.71117e+07	1.58365e+07	5.42894e+06	6.96997e+06	2.4821e+07	2.96628e+07	2.63354e+07	5.10007e+06	7.09577e+06	1.22906e+07	1.09595e+07	1.53258e+06	1.69908e+07	4.95299e+06	1.37408e+07	1.62093e+07	9.65185e+06	1.6794	0.165977	up	no
neg_7797	4'-Hydroxycilostazol, Trans-	metab_18559	B(ii)	0	47.8	nonnatural	-	-	HMDB0247541	M+Na-2H	C20H27N5O3	0.456083	-	neg	-	-	-	-	Organoheterocyclic compounds	Quinolines and derivatives	406.183	0.59733	45	-8.87718	-	Quinolones and derivatives	30612.4	17395	20957	16088.1	17096.8	13286.9	16797.6	15497.8	12151.2	13312.6	131464	46314.2	24386.4	21035.6	15854.6	16618.9	17764.8	38426.6	0.462304	0.166892	down	no
neg_3496	N(4)-Octadecyl-1-Arabinofuranosylcytosine	metab_14581	B(ii)	0	54.2	nonnatural	-	-	HMDB0248147	M+Hac-H	C27H49N3O5	7.1028	-	neg	-	-	-	-	Nucleosides, nucleotides, and analogues	Pyrimidine nucleosides	554.382	0.15782	47	1.2712	-	Not Available	6532.07	5981.36	15720.8	12657.1	8640.81	9024.01	27218.3	10565.4	3771.79	144368	0	10517.3	6324.56	86455.4	0	19672.4	11123.5	38191.1	0.291259	0.167326	down	no
neg_3292	Gpetn(18:1/18:1)	metab_14391	B(i)	49.2	0	-	-	-	HMDB0009025	M-H	C41H78NO8P	6.72432	-	neg	-	-	-	-	Lipids and lipid-like molecules	Glycerophospholipids	742.541	0.375821	45.3	2.39111	-	Glycerophosphoethanolamines	1.22528e+06	3.20041e+06	2.90992e+06	2.65586e+06	2.35476e+06	3.58676e+06	2.13377e+06	3.24845e+06	2.02217e+06	4.21696e+06	2.66809e+07	6.14864e+06	3.9205e+06	2.32384e+06	2.43156e+06	2.31907e+06	2.59304e+06	6.86307e+06	0.377826	0.167469	down	no
pos_10218	2,4-Dihydroxy-7,8-Dimethoxy-2H-1,4-Benzoxazin-3(4H)-One 2-Glucoside	metab_9103	B(ii)	0	42.1	-	-	-	HMDB0037550	M+K	C16H21NO11	3.94992	-	pos	-	-	-	-	Organic oxygen compounds	Organooxygen compounds	442.076	1.29125	43.8	3.76655	40246-08-0	Carbohydrates and carbohydrate conjugates	10099.9	0	4177.57	3801.46	0	2605.38	0	5121.93	0	0	0	8483.48	2426.31	11751.2	5322.15	18579.7	2867.36	6651.82	0.431064	0.167592	down	no
pos_2070	Skf 83959 Hydrobromide	metab_1880	B(i)	88.5	0	-	-	-	-	M+H	C18H20ClNO2	3.39512	-	pos	-	-	-	-	-	-	318.124	0.20076	51	-5.00396	-	-	12295.1	0	0	0	1846.9	152.4	0	8664.84	80.4109	0	0	0	0	0	0	0	2559.96	0	#DIV/0!	0.167799	up	no
pos_8220	Xanthochymol	metab_7294	B(ii)	0	57.9	-	-	-	HMDB0030608	M+NH4	C38H50O6	6.01192	C09979	pos	-	-	-	-	Lipids and lipid-like molecules	Prenol lipids	620.4	0.694333	44	8.93506	52617-32-0	Monoterpenoids	19869.6	0	6157.05	17264.2	16501.6	20806.7	52276.1	108067	52326.7	0	0	35241.9	0	18026	33446.9	0	32585.5	12387.8	2.63044	0.16806	up	no
pos_8191	Phenylbutyrylglutamine	metab_7266	B(ii)	0	59.6	-	-	-	HMDB0011687	M+Na	C15H20N2O4	6.06913	-	pos	-	-	-	-	Organic acids and derivatives	Carboxylic acids and derivatives	315.134	0.0508724	48.6	8.41036	-	Amino acids, peptides, and analogues	537529	538974	494196	481862	1.3923e+06	508698	455808	1.61829e+06	589360	0	246046	644694	199253	1.12539e+06	587021	206255	735225	429808	1.71059	0.168503	up	no
pos_7681	Gpcho(18:4/16:1)	metab_6834	B(i)	69	0	-	map01100;map00564;map00590;map00591;map00592;map05231;map04723	Metabolic pathways;Glycerophospholipid metabolism;Arachidonic acid metabolism;Linoleic acid metabolism;alpha-Linolenic acid metabolism;Choline metabolism in cancer;Retrograde endocannabinoid signaling	HMDB0008233	M+H	C42H74NO8P	6.67945	C00157	pos	Lipids	Phospholipids	Metabolism;Metabolism;Metabolism;Metabolism;Metabolism;Human Diseases;Organismal Systems	Global and overview maps;Lipid metabolism;Lipid metabolism;Lipid metabolism;Lipid metabolism;Cancer: overview;Nervous system	Lipids and lipid-like molecules	Glycerophospholipids	752.522	0.394719	50	-0.00562434	-	Glycerophosphocholines	20064.8	105749	76060.8	91346	99065.7	240852	97765.8	55037.6	30910	134087	1.30253e+06	261123	130249	37775.7	119359	88858.1	90761.3	296284	0.306332	0.192454	down	no
pos_10889	Succinyladenosine	metab_9705	B(ii)	0	50	-	-	-	HMDB0000912	M+H	C14H17N5O8	2.7637	-	pos	-	-	-	-	Nucleosides, nucleotides, and analogues	Purine nucleosides	384.115	0.0137084	48.6	0.584965	4542-23-8	Not Available	48712.1	8760.17	29039	30356.1	33849.2	38820.9	34562.7	65893.8	25058.6	543134	49122.9	48150.9	23577.2	114720	51016.4	43325.4	35005.8	124721	0.280673	0.169098	down	no
pos_11486	Glycylproline	metab_10239	B(i)	56.3	0	-	-	-	HMDB0000721	M+H	C7H12N2O3	0.772467	-	pos	-	-	-	-	Organic acids and derivatives	Carboxylic acids and derivatives	173.092	0.00581001	50.1	0.0230626	704-15-4	Amino acids, peptides, and analogues	17421.6	4569.83	15844.5	6453.41	22871.8	4369.45	22724.2	27075.7	36632.2	0	70242	17733.9	48077.1	24953.2	13355.2	38586.8	17551.4	30421.2	0.576947	0.169423	down	no
pos_11232	Geranyl Acetone	metab_10014	B(i)	62.2	0	-	-	-	HMDB0031846	M+Na	C13H22O	1.88035	C13297	pos	-	-	-	-	Lipids and lipid-like molecules	Prenol lipids	217.155	0.00822065	49.4	-7.78403	3796-70-1	Monoterpenoids	20987.9	6517.19	12557.4	10542	13452.1	16907	18897.8	13361.7	18214.5	43949.5	16373.7	21801.4	11974.3	18650.5	13167.5	16710	14604.2	20375.3	0.71676	0.170451	down	no
pos_8143	Sl(12:2O/13:1O)	metab_7225	B(i)	53.8	0	-	-	-	-	M+H	C25H45NO6S	6.19872	-	pos	-	-	-	-	-	-	488.298	0.024171	47.1	-12.0015	-	-	2.47906e+06	1.63938e+07	9.34692e+06	2.66374e+06	4.08199e+06	1.81688e+07	2.36295e+07	1.84109e+07	1.88747e+06	0	5.4941e+06	1.01945e+07	350104	1.30237e+07	3.23688e+06	6.876e+06	1.07847e+07	5.59647e+06	1.92705	0.171015	up	no
pos_5143	Lpc(20:1)	metab_4600	B(i)	59.1	0	-	map00564;map05231	Glycerophospholipid metabolism;Choline metabolism in cancer	HMDB0010391	M+Na	C28H56NO7P	6.9786	C04230	pos	Lipids	Phospholipids	Metabolism;Human Diseases	Lipid metabolism;Cancer: overview	Lipids and lipid-like molecules	Glycerophospholipids	572.369	0.749287	46.5	0.319203	-	Glycerophosphocholines	331628	66713.9	106005	115581	90885.6	130319	124007	207717	118803	48436.1	0	15303.7	0	63373.4	42545.4	16516.7	143518	69453.6	2.06638	0.171409	up	no
pos_1355	His Phe	metab_1236	B(i)	66.2	0	-	-	-	-	M+H	C15H18N4O3	1.87118	-	pos	-	-	-	-	-	-	303.145	0.0471429	51.5	0.926608	-	-	8567.24	0	1643.45	4718.65	5112.83	4298.97	7020.87	0	1097.46	4040.52	0	1232.54	3354.8	1953.86	968.038	879.466	3606.61	1775.6	2.0312	0.171511	up	no
neg_4191	Penitrem A	metab_15232	B(ii)	0	62.4	-	-	-	HMDB0242736	M-H2O-H	C37H44ClNO6	7.4238	C20070;_	neg	-	-	-	-	Organoheterocyclic compounds	Naphthopyrans	614.27	0.719104	43.9	3.25037	12627-35-9;_	Not Available	26374.7	4669.95	0	0	1532.76	21081.1	0	4537.43	67998.1	0	42287.6	25100.1	9723.51	45083.8	685563	116082	14021.6	131977	0.106242	0.171989	down	no
neg_2536	4-Oxododecanedioic Acid	metab_13726	B(i)	38.2	0	-	-	-	-	M-H	C12H20O5	5.88665	-	neg	-	-	-	-	-	-	243.124	0.407514	44.9	1.26114	-	-	52542.4	41259.1	31586.5	26552.8	38558.4	33115.4	41383.2	38611	42069.4	0	16938.4	50821.3	22150.1	45433.1	36563.6	32020.5	38408.7	29132.4	1.31842	0.17217	up	no
neg_3233	Dg(20:4(5Z,8Z,11Z,14Z)/20:3(5Z,8Z,11Z)/0:0)	metab_14341	B(ii)	0	58.2	-	map05214;map05167;map05143;map05163;map05146;map04915;map04015;map04014;map04659;map04658;map04270;map04012;map05231;map04650;map04370;map04371;map04072;map04071;map05235;map04921;map05415;map04750;map04919;map04933;map04961;map05012;map04920;map04923;map04925;map05017;map04926;map05171;map04726;map04725;map04724;map04723;map04728;map05223;map04720;map04666;map05170;map04664;map04540;map04662;map…	Glioma;Kaposi sarcoma-associated herpesvirus infection;African trypanosomiasis;Human cytomegalovirus infection;Amoebiasis;Estrogen signaling pathway;Rap1 signaling pathway;Ras signaling pathway;Th17 cell differentiation;Th1 and Th2 cell differentiation;Vascular smooth muscle contraction;ErbB signaling pathway;Choline metabolism in cancer;Natural killer cell mediated cytotoxicity;VEGF signaling pa…	HMDB0007516	M+Hac-H	C43H70O5	6.62077	_;C00165	neg	-	-	Human Diseases;Human Diseases;Human Diseases;Human Diseases;Human Diseases;Organismal Systems;Environmental Information Processing;Environmental Information Processing;Organismal Systems;Organismal Systems;Organismal Systems;Environmental Information Processing;Human Diseases;Organismal Systems;Environmental Information Processing;Environmental Information Processing;Environmental Information Pro…	Cancer: specific types;Infectious disease: viral;Infectious disease: parasitic;Infectious disease: viral;Infectious disease: parasitic;Endocrine system;Signal transduction;Signal transduction;Immune system;Immune system;Circulatory system;Signal transduction;Cancer: overview;Immune system;Signal transduction;Signal transduction;Signal transduction;Signal transduction;Cancer: overview;Endocrine sy…	Lipids and lipid-like molecules	Glycerolipids	725.533	0.68761	48.6	-4.38944	-	Diradylglycerols	0	33321.8	8734.57	2617.54	21781.2	41592.6	4564.77	5774.67	2088.09	200202	3.10193e+06	465427	10353.3	5700.61	81312.4	4296.92	13386.1	552746	0.0242175	0.172242	down	no
pos_9756	Viloxazine	metab_8699	B(i)	77.4	0	nonnatural	-	-	HMDB0259807	M+H	C13H19NO3	4.66643	-	pos	-	-	-	-	Benzenoids	Phenol ethers	238.144	0.115354	52.4	0.860027	-	Not Available	12704.6	22099.1	18326.5	12562.1	0	18233.9	25399.1	24065.2	8403.01	8537.37	8521.35	14385.8	14412.7	10622.9	8223.63	12909.2	15754.8	11087.6	1.42094	0.173412	up	no
neg_4849	Sm(D34:2)	metab_15827	B(i)	87.5	0	-	-	-	-	M+FA-H	C39H77N2O6P	6.27492	-	neg	-	-	-	-	-	-	745.553	0.74015	54.3	4.29642	-	-	135429	286515	247291	252422	257169	288517	148834	272095	142271	0	2.74646e+06	730723	348368	336127	240622	299914	225616	671745	0.335865	0.173455	down	no
pos_9377	2,4-Quinolinediol	metab_8356	B(i)	61.3	0	nonnatural	-	-	HMDB0245468	M+H	C9H7NO2	5.10367	C16716	pos	-	-	-	-	Organoheterocyclic compounds	Quinolines and derivatives	162.055	0.11198	50.2	0.299457	-	Quinolones and derivatives	19876.1	2011.53	6459.52	9401.74	0	6783.44	13143.6	0	3782.99	1506.53	11967.2	11296.8	13084.4	0	21023	41196	6828.77	14296.3	0.477661	0.173589	down	no
pos_7258	Pc(34:2)	metab_6454	B(i)	54.3	0	-	map01100;map00564;map00590;map00591;map00592;map05231;map04723	Metabolic pathways;Glycerophospholipid metabolism;Arachidonic acid metabolism;Linoleic acid metabolism;alpha-Linolenic acid metabolism;Choline metabolism in cancer;Retrograde endocannabinoid signaling	HMDB0007880	M+H	C42H80NO8P	7.11875	C00157	pos	Lipids	Phospholipids	Metabolism;Metabolism;Metabolism;Metabolism;Metabolism;Human Diseases;Organismal Systems	Global and overview maps;Lipid metabolism;Lipid metabolism;Lipid metabolism;Lipid metabolism;Cancer: overview;Nervous system	Lipids and lipid-like molecules	Glycerophospholipids	758.569	0.183218	47.9	-0.290692	-	Glycerophosphocholines	6.82866e+07	3.32349e+08	2.64368e+08	2.40991e+08	1.88025e+08	3.14569e+08	1.99296e+08	2.92329e+08	2.17608e+08	6.6758e+08	4.3896e+08	1.84394e+08	4.25829e+08	1.92783e+08	1.82901e+08	2.38473e+08	2.35313e+08	3.32989e+08	0.706671	0.17417	down	no
neg_5760	Apatinib	metab_16664	B(ii)	0	64.9	nonnatural	-	-	HMDB0248505	M+Hac-H	C24H23N5O	4.91008	-	neg	-	-	-	-	Benzenoids	Benzene and substituted derivatives	456.201	0.00273618	48.7	-7.05098	-	Anilides	9981.28	16173.8	202812	33786.9	5704.79	5184.37	2795.84	75583.3	24841.5	0	0	1161.71	0	18374	23068.9	2205.48	41873.7	6401.45	6.54129	0.174185	up	no
neg_3106	Lysopc(22:4(7Z,10Z,13Z,16Z)/0:0)	metab_14227	B(ii)	0	81.7	-	map00564;map05231	Glycerophospholipid metabolism;Choline metabolism in cancer	HMDB0010401	M+FA-H	C30H54NO7P	6.44922	C04230	neg	Lipids	Phospholipids	Metabolism;Human Diseases	Lipid metabolism;Cancer: overview	Lipids and lipid-like molecules	Glycerophospholipids	616.364	0.0428776	49.8	2.71532	-	Glycerophosphocholines	361280	469459	557953	588270	332856	254106	230234	315243	663865	0	130629	77103.4	436758	325080	627903	387075	419252	283507	1.47881	0.174236	up	no
pos_5468	Pe(19:2/19:2)	metab_4897	B(i)	54.9	0	-	-	-	-	M+H	C43H78NO8P	7.22522	-	pos	-	-	-	-	-	-	768.555	0.514769	48.8	1.08875	-	-	33727.8	79903.3	51113.3	86283.1	61841.8	79595	72081.3	106952	72397.2	78924.9	1.98272e+06	449609	115417	87543.7	37275.1	92841.7	71543.9	406333	0.176072	0.174445	down	no
pos_7205	Pe(19:0/15:1)	metab_6407	B(i)	76.3	0	-	-	-	-	M+H	C39H76NO8P	7.16277	-	pos	-	-	-	-	-	-	718.54	0.611258	49.6	1.95386	-	-	95252	58567.1	86029.9	61614.7	55359.7	41097	41646.2	41417.6	59455.4	38871.8	4.59938e+06	1.14631e+06	90542.6	33386.9	53211.5	52615.2	60048.9	859188	0.0698903	0.175878	down	no
neg_6545	Legumelin	metab_17404	B(ii)	0	48.8	-	-	-	HMDB0302647	M+FA-H	C23H22O6	2.37607	C10417	neg	-	-	-	-	Phenylpropanoids and polyketides	Isoflavonoids	439.139	0.201806	46.2	-2.43268	-	Rotenoids	810.013	5211.72	2374.05	1697.47	3025.56	5425.98	2960.72	1414.62	2702.16	0	0	0	4516.14	1568.89	1310.88	3875.48	2846.92	1610.2	1.76806	0.17597	up	no
pos_4891	Sm(18:22O/16:0)	metab_4387	B(i)	46.7	0	-	-	-	-	M+H	C39H77N2O6P	6.64613	-	pos	-	-	-	-	-	-	701.559	0.907617	47	-0.0212429	-	-	1.84828e+06	2.60291e+06	2.42208e+06	2.21112e+06	1.84122e+06	2.93486e+06	1.79968e+06	2.21119e+06	1.52175e+06	3.01303e+06	1.32247e+07	2.22702e+06	2.27221e+06	2.52447e+06	2.3326e+06	2.90245e+06	2.15479e+06	4.07093e+06	0.529311	0.176594	down	no
pos_7546	Sm(17:12O/16:0)	metab_6720	B(i)	43	0	-	-	-	-	M+H	C38H77N2O6P	6.83305	-	pos	-	-	-	-	-	-	689.559	1.39912	46.6	0.23487	-	-	59372.1	71364.9	79886.4	67194.6	43544.1	76297.1	35223.6	60997.1	51597.1	100135	729509	133614	58118.9	70195.3	66182.2	74540.5	60608.5	176042	0.344284	0.17687	down	no
neg_4172	N-Oleoyl Histidine	metab_15216	B(ii)	0	50.9	-	-	-	HMDB0241960	M+FA-H	C24H41N3O3	7.43308	-	neg	-	-	-	-	Organic acids and derivatives	Carboxylic acids and derivatives	464.316	0.0619278	43.8	6.48199	_;	Amino acids, peptides, and analogues	26288.7	8480.22	12806.1	14332.9	31474.6	20207.6	9847.55	77882.6	18334.2	282585	24234.7	0	21099.1	200555	11418.1	13195.7	24406.1	79012.4	0.308889	0.177151	down	no
neg_2147	Baloxavir Marboxil	metab_13365	B(ii)	0	47.4	nonnatural	-	-	HMDB0248855	M-H2O-H	C27H23F2N3O7S	5.0799	-	neg	-	-	-	-	Organoheterocyclic compounds	Benzothiepins	552.103	0.294177	45.8	-3.68699	-	Dibenzothiepins	41048.5	72144.5	18607.7	4748.66	1467.44	0	0	0	0	1.47273e+06	212783	110804	56758	8468.22	6245.46	3900.53	15335.2	267384	0.0573528	0.177229	down	no
pos_637	Choline Phosphate	metab_583	B(i)	94.7	0	-	map01100;map00564;map05231	Metabolic pathways;Glycerophospholipid metabolism;Choline metabolism in cancer	HMDB0001565	M+	C5H15NO4P+	0.54775	C00588	pos	-	-	Metabolism;Metabolism;Human Diseases	Global and overview maps;Lipid metabolism;Cancer: overview	Organic nitrogen compounds	Organonitrogen compounds	184.073	0.0464372	57.4	-2.61823	107-73-3	Quaternary ammonium salts	0	0	0	0	0	0	0	0	0	11990.6	0	0	2691.85	0	0	0	0	2097.49	0	0.177408	down	no
pos_1613	Gly-Leu	metab_1474	B(i)	89.5	0	-	-	-	HMDB0000759	M+H	C8H16N2O3	2.72775	C02155	pos	-	-	-	-	Organic acids and derivatives	Carboxylic acids and derivatives	189.123	0.00111923	57.1	0.387204	869-19-2	Amino acids, peptides, and analogues	1.04124e+06	385740	593567	826679	823850	496823	543478	1.88064e+06	749797	1401.96	826125	607883	501938	705984	817438	290312	815758	535869	1.52231	0.177742	up	no
pos_1375	2-Aminoethyl Dihydrogen Phosphate	metab_1255	B(i)	45.7	0	drug:DB01738	map01100;map00564;map04071;map00600;map00563	Metabolic pathways;Glycerophospholipid metabolism;Sphingolipid signaling pathway;Sphingolipid metabolism;Glycosylphosphatidylinositol (GPI)-anchor biosynthesis	HMDB0000224	M+	C2H8NO4P	1.89867	C00346	pos	-	-	Metabolism;Metabolism;Environmental Information Processing;Metabolism;Metabolism	Global and overview maps;Lipid metabolism;Signal transduction;Lipid metabolism;Glycan biosynthesis and metabolism	Organic acids and derivatives	Organic phosphoric acids and derivatives	141.018	0.062297	43.9	-5.79261	1071-23-4	Phosphate esters	41507.5	38316.2	32828.7	36164.8	25366.4	31673.1	31227.3	27895.3	25610.8	241544	55426.4	39469.1	40369.2	31622.7	37016.6	33001.6	32287.8	68350	0.472389	0.17782	down	no
pos_8317	Ecklonialactone A	metab_7376	B(i)	47.8	0	-	-	-	-	M+H	C18H26O3	5.96688	-	pos	-	-	-	-	-	-	291.196	0.0742952	48.1	0.294766	-	-	22916.2	5684.25	4690.22	13367.2	11643.4	12035.9	39332.2	26386.8	31218.7	11836.9	4330.47	13732.2	10997.9	9908.74	13531.9	18378	18586.1	11816.6	1.57288	0.17825	up	no
pos_1905	Aminomethyl Fluorescein	metab_1734	B(ii)	0	66	-	-	-	HMDB0248324	M+H	C21H15NO5	3.06315	-	pos	-	-	-	-	Organoheterocyclic compounds	Benzopyrans	362.1	1.17143	47.6	-5.65374	-	1-benzopyrans	20392.7	263332	16052.6	0	0	18782.1	319784	0	621808	0	0	4302.7	57278.8	0	8295.89	77381	140017	21036.9	6.65577	0.178583	up	no
pos_8008	Peg Monolaurate N6	metab_7110	B(i)	40.2	0	-	-	-	-	M+NH4	C24H48O8	6.31508	-	pos	-	-	-	-	-	-	482.369	0.0168695	47.5	-0.290529	-	-	9.95353e+06	1.22095e+07	1.10363e+07	9.88067e+06	1.89614e+07	1.15934e+07	1.01813e+07	1.2372e+07	1.15795e+07	0	1.21053e+07	9.94456e+06	1.03911e+07	1.15629e+07	1.18708e+07	1.05047e+07	1.19742e+07	9.48277e+06	1.26273	0.178827	up	no
pos_4204	Cer(8:02O/8:0)	metab_3811	B(i)	72.3	0	-	-	-	-	M+H	C16H33NO3	5.92077	-	pos	-	-	-	-	-	-	288.253	0.0470927	53	0.235257	-	-	194514	90371.5	261119	177232	159250	113846	203534	66573.8	150757	64568.5	106266	219939	93352.8	99152.7	89929.8	145504	157466	116959	1.34634	0.179157	up	no
pos_2043	Xanthurenic Acid	metab_1855	B(i)	85.2	0	-	map00380	Tryptophan metabolism	HMDB0000881;PW_C000703	M+H	C10H7NO4	3.35893	C02470	pos	-	-	Metabolism	Amino acid metabolism	Organoheterocyclic compounds	Quinolines and derivatives	206.045	0.0682608	55.6	0.660741	59-00-7	Quinoline carboxylic acids	6709.87	0	0	0	7743.51	283.715	5650.8	13341.5	1186.76	0	4740.72	0	0	3334.3	0	0	3879.58	1153.57	3.36309	0.179548	up	no
pos_10196	Phaclofen	metab_9082	B(i)	55	0	-	-	-	HMDB0256382	M+ACN+H	C9H13ClNO3P	3.99573	-	pos	-	-	-	-	Benzenoids	Benzene and substituted derivatives	291.065	0.0920891	42.7	-2.13156	-	Halobenzenes	25817.1	18051.1	22806.4	26954.5	14537.6	23085.8	22996.5	17372.8	21916.3	14313.7	42177.4	23601.7	21362.6	26368.8	21379.5	35986.1	21504.2	26455.7	0.81284	0.179745	down	no
neg_5923	5-Methylpyrogallol Sulfate	metab_16819	B(ii)	0	47.4	-	-	-	HMDB0304924	M-H	C7H8O6S	4.46902	-	neg	-	-	-	-	Organic acids and derivatives	Organic sulfuric acids and derivatives	218.997	0.0335831	47.7	1.27295	-	Arylsulfates	10560.3	11951.8	47313.1	250691	74450.8	0	63414.3	9587.02	1674.79	21009.3	94958.5	20047.3	791.534	315494	110727	387029	52182.6	135722	0.38448	0.179829	down	no
neg_2069	3-Methoxyphenylacetic Acid	metab_13290	B(i)	72.4	0	-	-	-	HMDB0059969	M-H	C9H10O3	4.88625	-	neg	-	-	-	-	Benzenoids	Phenol ethers	165.056	0.0418918	52.8	1.38771	1798-09-0	Anisoles	46644.4	71129.7	54493.4	37161.1	43708.3	52563.9	85499.6	61562.3	46780.2	65108.5	56155.2	43575.6	78543.7	76507.2	65727.2	72400.2	55504.8	65431.1	0.848293	0.180033	down	no
pos_8334	Cer(8:02O/9:0)	metab_7388	B(i)	61.1	0	-	-	-	-	M+H	C17H35NO3	5.95812	-	pos	-	-	-	-	-	-	302.269	0.142967	50.1	0.201546	-	-	25978	11985.3	10730.1	16623.2	14353.7	6545.99	39745.3	7388.27	24555.7	0	0	30089.4	0	8537.77	5537.04	22226.2	17545.1	9484.34	1.8499	0.180063	up	no
neg_4145	Lysope(0:0/18:3(9Z,12Z,15Z))	metab_15191	B(ii)	0	69.8	-	-	-	HMDB0011479	M+FA-H	C23H42NO7P	7.44245	-	neg	-	-	-	-	Lipids and lipid-like molecules	Glycerophospholipids	520.27	0.198428	52	3.19603	-	Glycerophosphoethanolamines	149649	44414.1	17329.5	22845.1	141013	70522.1	84592.3	503697	297636	607279	74055.9	14551.9	180683	7.54936e+06	1.35598e+06	197598	147967	1.42564e+06	0.103789	0.180318	down	no
pos_1076	Piperidine	metab_986	B(i)	47.8	0	-	map04974	Protein digestion and absorption	HMDB0034301	M+H	C5H11N	0.772467	C01746	pos	-	-	Organismal Systems	Digestive system	Organoheterocyclic compounds	Piperidines	86.0964	0.0111584	48.3	-0.885389	110-89-4	Not Available	1.13787e+07	8.40153e+06	9.25873e+06	1.03331e+07	8.28934e+06	7.34578e+06	7.53262e+06	8.26974e+06	1.36561e+07	9.30945e+06	8.15337e+06	9.44217e+06	6.48421e+06	8.37699e+06	6.71751e+06	8.57844e+06	9.38506e+06	8.15173e+06	1.1513	0.180526	up	no
pos_8186	2-Mercaptobenzothiazole	metab_7263	B(i)	95.2	0	drug:DB11496	-	-	HMDB0030524	M+H	C7H5NS2	6.08758	C14437	pos	-	-	-	-	Organoheterocyclic compounds	Benzothiazoles	167.994	1.31329	55.7	0.0640954	149-30-4	Not Available	52888.5	27791.3	47576.1	60813.6	83988.9	83713.2	287419	42295.3	158918	0	5663.15	89112.7	83025.9	27532.5	10323.9	101956	93933.8	45373.4	2.07024	0.180884	up	no
pos_7727	2-[[(Z)-Hexadec-9-Enoyl]Amino]-3-Phenylpropanoic Acid	metab_6874	B(i)	50.5	0	-	-	-	-	M+Na	C25H39NO3	6.60432	-	pos	-	-	-	-	-	-	424.283	0.189929	46.1	0.778523	-	-	115435	51680.5	14322.2	45819.2	49814.2	11513.5	13421.3	31366.8	16753	1.69136e+06	8687.69	0	37715.2	557653	23725.2	9176.01	38902.8	332616	0.11696	0.181742	down	no
neg_4782	Pe(17:1E/18-Hete)	metab_15764	B(i)	80.6	0	-	-	-	-	M-H	C42H76NO8P	6.33095	-	neg	-	-	-	-	-	-	752.525	0.667761	53.7	1.92012	-	-	11358.1	4009.84	4384.62	0	0	0	0	0	0	293886	2.02189e+06	97798.3	15971.4	5582.1	0	0	2194.73	347875	0.00630897	0.181841	down	no
neg_1061	Succinic Acid	metab_12359	B(i)	95.1	0	-	map01100;map00630;map00310;map00640;map00920;map00650;map01200;map00620;map00760;map04024;map04727;map00250;map04922;map00360;map00350;map00020;map05230;map00190	Metabolic pathways;Glyoxylate and dicarboxylate metabolism;Lysine degradation;Propanoate metabolism;Sulfur metabolism;Butanoate metabolism;Carbon metabolism;Pyruvate metabolism;Nicotinate and nicotinamide metabolism;cAMP signaling pathway;GABAergic synapse;Alanine, aspartate and glutamate metabolism;Glucagon signaling pathway;Phenylalanine metabolism;Tyrosine metabolism;Citrate cycle (TCA cycle);…	HMDB0000254;HMDB0303309;LMFA01170043;PW_C000174	M-H	C4H6O4	0.79525	C00042;_	neg	Organic acids;-	Carboxylic acids;-	Metabolism;Metabolism;Metabolism;Metabolism;Metabolism;Metabolism;Metabolism;Metabolism;Metabolism;Environmental Information Processing;Organismal Systems;Metabolism;Organismal Systems;Metabolism;Metabolism;Metabolism;Human Diseases;Metabolism	Global and overview maps;Carbohydrate metabolism;Amino acid metabolism;Carbohydrate metabolism;Energy metabolism;Carbohydrate metabolism;Global and overview maps;Carbohydrate metabolism;Metabolism of cofactors and vitamins;Signal transduction;Nervous system;Amino acid metabolism;Endocrine system;Amino acid metabolism;Amino acid metabolism;Carbohydrate metabolism;Cancer: overview;Energy metabolism	Organic acids and derivatives	Carboxylic acids and derivatives	117.019	0.0368436	57.9	1.35141	110-15-6;_;	Dicarboxylic acids and derivatives	136037	233542	213696	155131	140863	101817	126697	229858	167783	0	197127	141108	155142	114490	149580	144664	167269	128873	1.29794	0.182004	up	no
neg_5774	(S)-Hdac-42	metab_16676	B(i)	56.9	0	-	-	-	-	M-H	C18H20N2O3	4.88625	-	neg	-	-	-	-	-	-	311.141	0.350534	49.4	2.22876	-	-	4406.54	0	792.349	1671.23	2526.39	7233.83	2897.24	0	2208.4	0	0	1792.95	1057.09	0	3546.49	922.844	2415.11	1045.62	2.30973	0.182056	up	no
neg_3063	9-D-Hydroperoxylinoleic Acid	metab_14190	B(i)	44.1	0	-	-	-	-	M-H	C18H32O4	6.31743	-	neg	-	-	-	-	-	-	311.223	0.00455062	47.8	0.970393	-	-	2.62126e+06	1.45546e+06	1.61106e+06	1.80421e+06	1.41114e+06	1.14791e+06	2.44451e+06	1.34312e+06	2.46324e+06	143197	1.06047e+06	2.39594e+06	1.02227e+06	1.55212e+06	1.44323e+06	1.9324e+06	1.81132e+06	1.36423e+06	1.32772	0.182376	up	no
pos_46	Noradrenaline	metab_45	B(i)	53.8	0	drug:DB00368	map01100;map05207;map04261;map00350;map04970;map04540;map04270;map04024;map04923;map04924;map04714;map04080;map04742;map04721	Metabolic pathways;Chemical carcinogenesis - receptor activation;Adrenergic signaling in cardiomyocytes;Tyrosine metabolism;Salivary secretion;Gap junction;Vascular smooth muscle contraction;cAMP signaling pathway;Regulation of lipolysis in adipocytes;Renin secretion;Thermogenesis;Neuroactive ligand-receptor interaction;Taste transduction;Synaptic vesicle cycle	HMDB0000216	M+H-H2O	C8H11NO3	0.332867	C00547	pos	Hormones and transmitters;Hormones and transmitters	Other hormones;Neurotransmitters	Metabolism;Human Diseases;Organismal Systems;Metabolism;Organismal Systems;Cellular Processes;Organismal Systems;Environmental Information Processing;Organismal Systems;Organismal Systems;Organismal Systems;Environmental Information Processing;Organismal Systems;Organismal Systems	Global and overview maps;Cancer: overview;Circulatory system;Amino acid metabolism;Digestive system;Cellular community - eukaryotes;Circulatory system;Signal transduction;Endocrine system;Endocrine system;Environmental adaptation;Signaling molecules and interaction;Sensory system;Nervous system	Benzenoids	Phenols	152.071	0.0170995	48.6	0.506543	51-41-2	Benzenediols	60355.7	62153.3	57606.4	50209.6	36785.5	48986.4	43798.1	43653	46271.9	76866.2	60246.5	55561.5	57155	47324.1	45634.4	53309.8	49980	56585.4	0.883267	0.182701	down	no
pos_1364	Ala-Tyr	metab_1245	B(i)	64.9	0	-	-	-	HMDB0028699	M+H	C12H16N2O4	1.88035	-	pos	-	-	-	-	Organic acids and derivatives	Carboxylic acids and derivatives	253.119	0.0297827	52.1	0.954965	3061-88-9	Amino acids, peptides, and analogues	0	711.435	0	0	1635.35	596.355	1360.24	2153.86	2392.05	0	0	0	57.3442	1873.07	0	754.472	983.254	383.556	2.56352	0.182929	up	no
pos_5136	Gpcho(18:4/20:3)	metab_4593	B(i)	46.1	0	-	-	-	HMDB0008244	M+H	C46H78NO8P	6.97043	-	pos	-	-	-	-	Lipids and lipid-like molecules	Glycerophospholipids	804.551	0.254784	36	-3.68823	-	Glycerophosphocholines	4.41036e+07	1.06845e+08	9.52654e+07	9.9677e+07	8.96032e+07	1.42042e+08	1.28731e+08	1.22785e+08	1.01716e+08	1.32786e+08	5.51213e+07	6.00846e+07	9.6871e+07	7.52006e+07	9.58104e+07	1.07299e+08	1.03419e+08	8.90248e+07	1.16168	0.322229	up	no
pos_8125	Physalin L	metab_7211	B(ii)	0	59.7	-	-	-	HMDB0034341	M+H	C28H32O10	6.22315	C01692	pos	-	-	-	-	Organic oxygen compounds	Organooxygen compounds	529.208	0.682338	48.1	2.20041	113146-74-0	Carbonyl compounds	195550	157178	115972	86131.5	969423	442186	172437	2.10986e+06	213419	0	0	190612	0	583815	121033	0	495795	127923	3.87574	0.183537	up	no
pos_11076	Thymine	metab_9872	B(i)	42.4	0	drug:DB03462	map00240;map01100;map01232	Pyrimidine metabolism;Metabolic pathways;Nucleotide metabolism	HMDB0000262;HMDB0010337;HMDB0000262;PW_C000179	M+H	C5H6N2O2	2.63893	C00178	pos	Nucleic acids	Bases	Metabolism;Metabolism;Metabolism	Nucleotide metabolism;Global and overview maps;Global and overview maps	Organoheterocyclic compounds	Diazines	127.05	0.00825239	47.3	-0.17035	65-71-4	Pyrimidines and pyrimidine derivatives	163752	115494	135417	144585	148472	178542	158738	134608	183265	290404	180152	155827	112797	146157	189303	182570	151430	179601	0.843147	0.183716	down	no
pos_1238	2-Cyclopentene-1,4-Dione	metab_1125	B(i)	37.2	0	-	-	-	-	M+H	C5H4O2	1.13002	-	pos	-	-	-	-	-	-	97.0283	0.0551865	46.7	-0.907307	-	-	51858	52680.8	55377.5	55760.1	44658.6	56221.6	50212.5	46111	50775	301599	78070.4	64515.8	58422.1	48123.4	53778.3	53557.6	51517.2	94009.5	0.548	0.184078	down	no
neg_2308	4-Benzyl-3-Hydroxy-2-(4-Hydroxyphenyl)-2H-Furan-5-One	metab_13513	B(i)	55	0	-	-	-	-	M-H	C17H14O4	5.63147	-	neg	-	-	-	-	-	-	281.082	1.18197	49.3	1.44708	-	-	5138.61	0	0	0	0	1114.09	1276.3	0	481.127	0	0	0	0	0	0	0	890.013	0	#DIV/0!	0.184197	up	no
pos_4697	N-Methyl-N-[(4-Methyloxan-4-Yl)Methyl]-2-(4-Methylphenoxy)Acetamide	metab_4224	B(i)	80.3	0	-	-	-	-	M+H	C17H25NO3	6.37388	-	pos	-	-	-	-	-	-	292.188	0.0954785	51.3	-8.52519	-	-	0	0	0	0	0	0	0	0	0	302276	0	0	60841.7	0	0	0	0	51874	0	0.184784	down	no
pos_5932	Lpe(18:1)	metab_5301	B(i)	94.8	0	-	-	-	HMDB0011475	M+H	C23H46NO7P	7.63367	-	pos	-	-	-	-	Lipids and lipid-like molecules	Glycerophospholipids	480.309	0.055255	57	0.313656	-	Glycerophosphoethanolamines	27185	0	10393.9	0	3800.99	0	6840.36	9557.98	8245.1	878217	8120.92	0	7633.19	179395	0	23621.7	7335.93	156713	0.0468114	0.184992	down	no
pos_7180	Pa(Pgf2Alpha/24:1(15Z))	metab_6384	B(ii)	0	61.9	-	-	-	HMDB0266412	M+H	C47H85O11P	7.18127	-	pos	-	-	-	-	Not Available	Not Available	857.589	0.538342	48.8	-1.14142	-	Not Available	75064.1	121953	225731	219314	262880	181676	108360	188066	262465	67373	210024	173397	65808.4	143200	150454	163435	182834	139099	1.31442	0.185105	up	no
neg_3576	Pe(18:0/20:0)	metab_14650	B(ii)	0	82.6	-	map01100;map00564;map00563;map04136;map05167;map04723;map04140	Metabolic pathways;Glycerophospholipid metabolism;Glycosylphosphatidylinositol (GPI)-anchor biosynthesis;Autophagy - other;Kaposi sarcoma-associated herpesvirus infection;Retrograde endocannabinoid signaling;Autophagy - animal	HMDB0008998	M+Na-2H	C43H86NO8P	7.36898	_;C00350	neg	-;Lipids	-;Phospholipids	Metabolism;Metabolism;Metabolism;Cellular Processes;Human Diseases;Organismal Systems;Cellular Processes	Global and overview maps;Lipid metabolism;Glycan biosynthesis and metabolism;Transport and catabolism;Infectious disease: viral;Nervous system;Transport and catabolism	Lipids and lipid-like molecules	Glycerophospholipids	796.584	1.17075	53.5	0.773234	_;	Glycerophosphoethanolamines	5803.85	6837.88	11392.9	7307.5	8036.35	13254.2	15841.1	16593.6	15156.7	1581.11	646435	86110.4	11736.8	19983.4	19153.5	46345.7	11136	118764	0.0937661	0.185773	down	no
neg_5156	10-Nitrolinoleic Acid	metab_16105	B(ii)	0	54.3	-	-	-	HMDB0005049	M+Hac-H	C18H31NO4	6.08012	C13800	neg	-	-	-	-	Lipids and lipid-like molecules	Fatty Acyls	384.24	0.0199972	48.4	2.35127	-;774603-04-2;	Lineolic acids and derivatives	272441	26539	179153	332677	460283	230062	685467	2.42497e+06	95364.1	190612	206610	177372	7183.89	92691.8	89435.2	143621	522995	129647	4.034	0.186043	up	no
neg_4812	Lpc(18:3)	metab_15792	B(i)	84.3	0	-	map00564;map05231	Glycerophospholipid metabolism;Choline metabolism in cancer	HMDB0010387	M+FA-H	C26H48NO7P	6.29235	C04230	neg	Lipids	Phospholipids	Metabolism;Human Diseases	Lipid metabolism;Cancer: overview	Lipids and lipid-like molecules	Glycerophospholipids	562.317	0.0490253	55.1	2.9701	-	Glycerophosphocholines	1.90858e+06	906766	1.89747e+06	2.95257e+06	1.20977e+06	780175	668941	256954	2.85042e+06	0	567374	581818	881255	612319	1.37018e+06	2.19609e+06	1.49241e+06	887006	1.68252	0.186156	up	no
neg_4752	Lysope(20:0/0:0)	metab_15735	B(ii)	0	42.7	-	-	-	HMDB0011511	M+Na-2H	C25H52NO7P	6.42077	-	neg	-	-	-	-	Lipids and lipid-like molecules	Glycerophospholipids	530.326	0.0672001	46.1	6.03399	899445-69-3	Glycerophosphoethanolamines	1.29643e+06	697868	1.08646e+06	1.4244e+06	972741	891340	669036	527936	1.55812e+06	0	395555	240172	870918	768416	1.37667e+06	1.30313e+06	1.01381e+06	707837	1.43227	0.186202	up	no
neg_6782	3-Furoic Acid	metab_17620	B(i)	39.1	0	-	-	-	HMDB0000444	M-H	C5H4O3	0.874617	-	neg	-	-	-	-	Organoheterocyclic compounds	Furans	111.009	0.00712684	47	1.39616	488-93-7	Furoic acid and derivatives	627573	300317	640271	1.09194e+06	1.29695e+06	1.4107e+06	333073	335439	578608	797829	1.32668e+06	290563	821699	866436	1.76758e+06	1.54531e+06	734987	1.05944e+06	0.693749	0.187178	down	no
neg_3161	Pc(38:2)	metab_14275	B(i)	77.4	0	-	-	-	HMDB0007927	M+FA-H	C46H88NO8P	6.54217	-	neg	-	-	-	-	Lipids and lipid-like molecules	Glycerophospholipids	858.621	0.710455	49.3	-2.23848	-	Glycerophosphocholines	10176.9	5360.23	95206.5	60331.5	43587.1	158640	80863.9	24272.3	42757	0	0	2.16474e+06	544393	31055.9	118840	88130.2	57910.6	421022	0.137548	0.187405	down	no
neg_2801	N-Undecylbenzenesulfonic Acid	metab_13956	B(ii)	0	50.6	-	-	-	HMDB0032549	M-H	C17H28O3S	6.15367	-	neg	-	-	-	-	Benzenoids	Benzene and substituted derivatives	311.169	0.033198	47.9	2.19879	50854-94-9	Benzenesulfonic acids and derivatives	1.25247e+07	6.20471e+06	1.4299e+07	1.41084e+07	1.45545e+07	1.63518e+07	1.42534e+07	1.52937e+07	1.0674e+07	2.69101e+07	1.21205e+07	1.00411e+07	3.06127e+07	1.32836e+07	1.59647e+07	1.15338e+07	1.31405e+07	1.72095e+07	0.763559	0.18748	down	no
pos_8285	Urapidil	metab_7348	B(ii)	0	57.4	nonnatural	-	-	HMDB0259712	M+H	C20H29N5O3	5.9762	-	pos	-	-	-	-	Organoheterocyclic compounds	Diazinanes	388.238	0.00871217	47.1	9.77121	-	Piperazines	100900	97801.5	125797	116414	105518	88987.9	110866	198710	89363.1	119618	101146	109513	83500.5	79366.5	73978.8	102074	114929	95599.6	1.20219	0.188597	up	no
pos_2494	Arg-Thr-Lys-Arg	metab_2260	B(ii)	0	61.6	-	-	-	HMDB0304796	M+CH3OH+H	C22H45N11O6	4.1485	-	pos	-	-	-	-	Organic acids and derivatives	Carboxylic acids and derivatives	592.39	0.151133	49.9	2.03403	-	Amino acids, peptides, and analogues	21140	51556.8	53132.9	50515.7	138758	61404.1	61211.1	95451.7	99543.3	0	55583.8	34154.9	59814.9	60254.4	73770.3	57859.5	70301.5	48776.8	1.44129	0.188904	up	no
pos_11636	1-Aminocyclohexanecarboxylic Acid	metab_10382	B(i)	52.5	0	nonnatural	-	-	HMDB0243822	M+H	C7H13NO2	0.653767	-	pos	-	-	-	-	Organic acids and derivatives	Carboxylic acids and derivatives	144.102	0.0171572	49.9	0.0592639	-	Amino acids, peptides, and analogues	5.47109e+06	1.44096e+06	1.04523e+06	438342	159011	174592	1.72661e+06	1.47536e+06	2.75824e+06	29002.8	382248	1.56404e+06	232910	629774	168381	1.87001e+06	1.63216e+06	696624	2.34296	0.189045	up	no
neg_3062	Gpetn(18:1/20:1)	metab_14189	B(i)	41.7	0	-	-	-	HMDB0009032	M-H	C43H82NO8P	6.30918	-	neg	-	-	-	-	Lipids and lipid-like molecules	Glycerophospholipids	770.568	0.480386	42.6	-3.25441	-	Glycerophosphoethanolamines	110633	274112	459766	502363	317175	600616	404778	413088	544764	0	199629	4.0488e+06	969749	901300	683609	437422	403033	1.03436e+06	0.389645	0.189218	down	no
pos_11264	Phloroglucinol	metab_10042	B(i)	83.9	0	drug:DB12944	map01100	Metabolic pathways	HMDB0013675	M+H	C6H6O3	1.86183	C02183	pos	-	-	Metabolism	Global and overview maps	Benzenoids	Phenols	127.039	0.0225443	56.3	-0.282979	108-73-6	Benzenetriols and derivatives	866468	901476	872616	867851	726495	868283	898332	830421	888978	4.21524e+06	1.06071e+06	1.00258e+06	967844	880297	889434	924613	857880	1.4201e+06	0.604098	0.189515	down	no
pos_11458	N-Fructosyl Isoleucine	metab_10218	B(i)	85	0	-	-	-	-	M+H	C12H23NO7	0.780267	-	pos	-	-	-	-	-	-	294.155	0.683512	55.2	0.587399	-	-	79354.2	123217	59830.5	64910.9	48386.2	42531.5	91740.4	10034.5	364517	0	31844.2	54808.5	52831.6	38869.7	33209.3	82649.9	98280.2	42030.5	2.33831	0.189642	up	no
neg_3045	Ponasteroside A	metab_14176	B(ii)	0	77.1	-	-	-	HMDB0034091	M-H2O-H	C33H54O11	6.29235	-	neg	-	-	-	-	Lipids and lipid-like molecules	Steroids and steroid derivatives	607.35	0.0490076	53.5	2.58743	20117-33-3	Steroidal glycosides	8.2577e+06	2.82106e+06	3.86915e+06	5.30159e+06	3.90195e+06	2.98062e+06	4.78007e+06	2.52354e+06	2.74653e+06	0	1.6669e+06	3.9512e+06	1.50918e+06	1.94288e+06	6.19973e+06	4.20327e+06	4.13136e+06	2.78188e+06	1.48509	0.189794	up	no
neg_4188	Sm(D18:0/16:1(9Z)(Oh))	metab_15229	B(ii)	0	81.4	-	map00600;map01100;map04071;map04217	Sphingolipid metabolism;Metabolic pathways;Sphingolipid signaling pathway;Necroptosis	HMDB0013463	M+FA-H	C39H77N2O7P	7.4238	C00550	neg	Lipids	Phospholipids	Metabolism;Metabolism;Environmental Information Processing;Cellular Processes	Lipid metabolism;Global and overview maps;Signal transduction;Cell growth and death	Lipids and lipid-like molecules	Sphingolipids	761.546	0.423385	55	1.92753	-	Phosphosphingolipids	182317	274677	177493	96055.3	45727.3	23755.3	12492.4	10401	8645.1	1.24695e+06	418941	27385.2	6966.06	130738	175474	84869.9	92395.9	298761	0.309263	0.189959	down	no
pos_8459	Pelargonidin 3,5-Di-O-Glucoside	metab_7505	B(ii)	0	94.7	-	-	-	HMDB0302904	M+CH3OH+Na	C27H31O15+	5.90278	C08725	pos	-	-	-	-	Phenylpropanoids and polyketides	Flavonoids	650.182	0.0629556	57.5	0.175788	-	Flavonoid glycosides	3896.02	2679.36	0	0	0	0	0	78185.6	3750.6	148957	0	4949.01	0	449088	3471.75	6317.39	9834.62	87540.4	0.112344	0.190175	down	no
pos_2343	2-Hydroxymethyl-3-Hydroxy-(E)-Cinnamic Acid	metab_2127	B(i)	52.6	0	-	-	-	-	M+NH4	C10H10O4	3.84727	-	pos	-	-	-	-	-	-	212.092	0.0610766	49.7	0.634094	-	-	7673.39	12310	13664.4	11145.7	20948.7	11405.5	13815.8	27035.2	11804.5	2401.4	8691.3	15912.1	10372.7	11795.7	14998.4	10880.8	14422.6	10721.8	1.34517	0.19067	up	no
pos_11475	Octopine	metab_10231	B(i)	78.3	0	nonnatural	map01100;map02010;map00330	Metabolic pathways;ABC transporters;Arginine and proline metabolism	-;HMDB0255912	M+H	C9H18N4O4	0.772467	C04137;_	pos	-	-	Metabolism;Environmental Information Processing;Metabolism	Global and overview maps;Membrane transport;Amino acid metabolism	Organic acids and derivatives	Carboxylic acids and derivatives	247.14	0.035355	53.2	-0.708823	34522-32-2;_	Amino acids, peptides, and analogues	87953.4	1047.84	60168.6	121735	113773	65310.6	28433.1	116099	53279.2	1528.05	123068	62825.8	38036.6	939.978	33235.4	42288.1	71977.7	43131.7	1.66879	0.191058	up	no
neg_4383	Pe(P-18:0/20:3)	metab_15410	B(i)	41.2	0	-	-	-	LMGP02030055	M-H	C43H80NO7P	6.97422	-	neg	-	-	-	-	-	-	752.559	0.79376	44.9	-1.1699	0	-	2404.37	11328.3	12967.1	13688.5	15371.1	20675	10616.4	18957.9	8853.79	108769	1.19785e+06	107340	25081.1	10699.8	13381.4	13429.5	12762.5	210936	0.0605042	0.191285	down	no
pos_4541	Serylthreonine	metab_4093	B(ii)	0	59	-	-	-	HMDB0029049	M+H	C7H14N2O5	6.28202	-	pos	-	-	-	-	Organic acids and derivatives	Carboxylic acids and derivatives	207.099	0.0173168	49	6.60326	61043-85-4	Amino acids, peptides, and analogues	900220	825762	855273	824407	661935	874986	881871	866576	878100	198354	876300	720527	789769	847623	751892	894153	841014	725517	1.15919	0.191287	up	no
pos_10844	Agar	metab_9662	B(ii)	0	66.7	-	-	-	HMDB0248056	M+H-H2O	C14H24O9	2.80587	C08815;_	pos	-	-	-	-	Organic oxygen compounds	Organooxygen compounds	319.137	0.0409584	51	-6.53688	9002-18-0;_	Carbohydrates and carbohydrate conjugates	287742	69659.7	141667	220269	175076	201683	135494	95267.3	426717	14505.2	140784	237454	70086.3	144540	146919	152040	194842	129475	1.50485	0.19142	up	no
pos_5934	Lpc(O-18:0)	metab_5303	B(i)	42.9	0	-	map00565;map01100	Ether lipid metabolism;Metabolic pathways	HMDB0011149	M+H	C26H56NO6P	7.63367	C04317	pos	-	-	Metabolism;Metabolism	Lipid metabolism;Global and overview maps	Lipids and lipid-like molecules	Glycerophospholipids	510.391	0.0275742	45.9	-0.829512	74430-89-0	Glycerophosphocholines	441785	254542	352905	449483	295809	407616	506716	307976	289914	5.15931e+06	320092	392603	231331	1.30144e+06	341120	514044	367416	1.17999e+06	0.311372	0.191445	down	no
neg_4462	Pe-Nme(20:2(11Z,14Z)/20:0)	metab_15478	B(ii)	0	66.6	-	-	-	HMDB0113349	M+FA-H	C46H88NO8P	6.76667	_;C01241	neg	-	-	-	-	Lipids and lipid-like molecules	Glycerophospholipids	858.625	0.60417	48.4	2.24401	-	Glycerophosphoethanolamines	33387.2	5047.29	13088.1	5640.03	11800.8	30121.5	27862.3	24166.7	34071.8	0	140193	1.17625e+06	66047.9	12516.4	31019.8	71567	20576.2	213942	0.0961766	0.191565	down	no
pos_5816	Gpcho(20:0/18:2)	metab_5205	B(i)	35.3	0	-	map01100;map00564;map00590;map00591;map00592;map05231;map04723	Metabolic pathways;Glycerophospholipid metabolism;Arachidonic acid metabolism;Linoleic acid metabolism;alpha-Linolenic acid metabolism;Choline metabolism in cancer;Retrograde endocannabinoid signaling	HMDB0008270	M+Na	C46H88NO8P	7.55357	C00157	pos	Lipids	Phospholipids	Metabolism;Metabolism;Metabolism;Metabolism;Metabolism;Human Diseases;Organismal Systems	Global and overview maps;Lipid metabolism;Lipid metabolism;Lipid metabolism;Lipid metabolism;Cancer: overview;Nervous system	Lipids and lipid-like molecules	Glycerophospholipids	836.617	0.136539	43.1	3.47578	-	Glycerophosphocholines	8.85944e+06	1.382e+07	1.06207e+07	1.22074e+07	1.56939e+07	1.52376e+07	1.27548e+07	1.08234e+07	1.72813e+07	2.23972e+07	2.21959e+07	2.06141e+07	1.90687e+07	1.70036e+07	1.60008e+07	1.85046e+07	1.30332e+07	1.93978e+07	0.671888	0.0283677	down	yes
pos_5137	Gpcho(20:1/18:4)	metab_4594	B(i)	60.7	0	-	map01100;map00564;map00590;map00591;map00592;map05231;map04723	Metabolic pathways;Glycerophospholipid metabolism;Arachidonic acid metabolism;Linoleic acid metabolism;alpha-Linolenic acid metabolism;Choline metabolism in cancer;Retrograde endocannabinoid signaling	HMDB0008306	M+H	C46H82NO8P	6.97043	C00157	pos	Lipids	Phospholipids	Metabolism;Metabolism;Metabolism;Metabolism;Metabolism;Human Diseases;Organismal Systems	Global and overview maps;Lipid metabolism;Lipid metabolism;Lipid metabolism;Lipid metabolism;Cancer: overview;Nervous system	Lipids and lipid-like molecules	Glycerophospholipids	808.583	0.0995782	45.4	-2.12025	-	Glycerophosphocholines	7.37242e+07	1.52686e+08	2.41719e+08	2.63079e+08	2.26819e+08	3.18044e+08	2.63567e+08	2.38125e+08	2.63001e+08	2.82697e+08	4.37346e+08	3.45709e+08	2.51387e+08	2.97226e+08	2.56674e+08	2.71684e+08	2.26752e+08	3.06103e+08	0.740768	0.0398608	down	yes
pos_7552	Gpcho(20:1/20:4)	metab_6726	B(i)	94.8	0	-	map01100;map00564;map00590;map00591;map00592;map05231;map04723	Metabolic pathways;Glycerophospholipid metabolism;Arachidonic acid metabolism;Linoleic acid metabolism;alpha-Linolenic acid metabolism;Choline metabolism in cancer;Retrograde endocannabinoid signaling	HMDB0008312	M+Na	C48H86NO8P	6.81497	C00157	pos	Lipids	Phospholipids	Metabolism;Metabolism;Metabolism;Metabolism;Metabolism;Human Diseases;Organismal Systems	Global and overview maps;Lipid metabolism;Lipid metabolism;Lipid metabolism;Lipid metabolism;Cancer: overview;Nervous system	Lipids and lipid-like molecules	Glycerophospholipids	858.598	1.30489	53.1	0.0850143	-	Glycerophosphocholines	1943.14	25680	318934	426251	441280	956551	428910	370994	174630	372038	305585	53202.5	364858	387784	306583	533921	349464	331996	1.05261	0.89339	up	no
neg_3204	Pe(20:3(8Z,11Z,14Z)/P-16:0)	metab_14316	B(ii)	0	76.2	-	map01100;map00564;map00563;map04136;map05167;map04723;map04140	Metabolic pathways;Glycerophospholipid metabolism;Glycosylphosphatidylinositol (GPI)-anchor biosynthesis;Autophagy - other;Kaposi sarcoma-associated herpesvirus infection;Retrograde endocannabinoid signaling;Autophagy - animal	HMDB0009378	M+Hac-H	C41H76NO7P	6.59407	C00350	neg	Lipids	Phospholipids	Metabolism;Metabolism;Metabolism;Cellular Processes;Human Diseases;Organismal Systems;Cellular Processes	Global and overview maps;Lipid metabolism;Glycan biosynthesis and metabolism;Transport and catabolism;Infectious disease: viral;Nervous system;Transport and catabolism	Lipids and lipid-like molecules	Glycerophospholipids	784.551	1.67589	51.8	1.91423	-	Glycerophosphoethanolamines	85964.6	254741	180979	175561	228343	300515	94293.8	147249	81747.3	97581.2	14246.4	60381.5	137953	226797	125885	178975	172155	120260	1.43152	0.19282	up	no
pos_5137	Gpcho(20:1/18:4)	metab_4594	B(i)	60.7	0	-	map01100;map00564;map00590;map00591;map00592;map05231;map04723	Metabolic pathways;Glycerophospholipid metabolism;Arachidonic acid metabolism;Linoleic acid metabolism;alpha-Linolenic acid metabolism;Choline metabolism in cancer;Retrograde endocannabinoid signaling	HMDB0008306	M+H	C46H82NO8P	6.97043	C00157	pos	Lipids	Phospholipids	Metabolism;Metabolism;Metabolism;Metabolism;Metabolism;Human Diseases;Organismal Systems	Global and overview maps;Lipid metabolism;Lipid metabolism;Lipid metabolism;Lipid metabolism;Cancer: overview;Nervous system	Lipids and lipid-like molecules	Glycerophospholipids	808.583	0.0995782	45.4	-2.12025	-	Glycerophosphocholines	7.37242e+07	1.52686e+08	2.41719e+08	2.63079e+08	2.26819e+08	3.18044e+08	2.63567e+08	2.38125e+08	2.63001e+08	2.82697e+08	4.37346e+08	3.45709e+08	2.51387e+08	2.97226e+08	2.56674e+08	2.71684e+08	2.26752e+08	3.06103e+08	0.740768	0.0398608	down	yes
pos_7552	Gpcho(20:1/20:4)	metab_6726	B(i)	94.8	0	-	map01100;map00564;map00590;map00591;map00592;map05231;map04723	Metabolic pathways;Glycerophospholipid metabolism;Arachidonic acid metabolism;Linoleic acid metabolism;alpha-Linolenic acid metabolism;Choline metabolism in cancer;Retrograde endocannabinoid signaling	HMDB0008312	M+Na	C48H86NO8P	6.81497	C00157	pos	Lipids	Phospholipids	Metabolism;Metabolism;Metabolism;Metabolism;Metabolism;Human Diseases;Organismal Systems	Global and overview maps;Lipid metabolism;Lipid metabolism;Lipid metabolism;Lipid metabolism;Cancer: overview;Nervous system	Lipids and lipid-like molecules	Glycerophospholipids	858.598	1.30489	53.1	0.0850143	-	Glycerophosphocholines	1943.14	25680	318934	426251	441280	956551	428910	370994	174630	372038	305585	53202.5	364858	387784	306583	533921	349464	331996	1.05261	0.89339	up	no
neg_4600	Sm(D34:1)	metab_15600	B(i)	92.1	0	-	-	-	-	M+FA-H	C39H79N2O6P	6.64578	-	neg	-	-	-	-	-	-	747.567	0.627992	57.4	1.95797	-	-	244248	172521	180773	145241	108367	134636	82534.9	132588	168724	361469	2.04997e+06	246423	187328	147872	146962	144360	152181	469197	0.324344	0.193526	down	no
neg_4794	Avocadene 4-Acetate	metab_15775	B(ii)	0	48.6	-	-	-	HMDB0031045	M+Hac-H	C19H36O4	6.30918	-	neg	-	-	-	-	Lipids and lipid-like molecules	Fatty Acyls	387.275	0.697829	46	0.496683	59499-18-2;	Fatty alcohols	52941.1	11475.2	20123.5	29106.5	0	0	27279.7	6718.77	40797.4	0	4255.66	0	0	10068.7	6213.04	43214.8	20938	9107.46	2.29899	0.19373	up	no
neg_1088	Citric Acid	metab_12381	B(i)	95.1	0	drug:DB04272	map01100;map00630;map01240;map01210;map01200;map01230;map00250;map04922;map00020;map05230;map04742	Metabolic pathways;Glyoxylate and dicarboxylate metabolism;Biosynthesis of cofactors;2-Oxocarboxylic acid metabolism;Carbon metabolism;Biosynthesis of amino acids;Alanine, aspartate and glutamate metabolism;Glucagon signaling pathway;Citrate cycle (TCA cycle);Central carbon metabolism in cancer;Taste transduction	HMDB0000094;PW_C000063	M-H	C6H8O7	0.879067	C00158	neg	Organic acids	Carboxylic acids	Metabolism;Metabolism;Metabolism;Metabolism;Metabolism;Metabolism;Metabolism;Organismal Systems;Metabolism;Human Diseases;Organismal Systems	Global and overview maps;Carbohydrate metabolism;Global and overview maps;Global and overview maps;Global and overview maps;Global and overview maps;Amino acid metabolism;Endocrine system;Carbohydrate metabolism;Cancer: overview;Sensory system	Organic acids and derivatives	Carboxylic acids and derivatives	191.02	0.00804236	58.4	1.62497	77-92-9	Tricarboxylic acids and derivatives	9.93841e+06	4.71972e+06	1.07591e+07	1.77744e+07	2.18408e+07	2.3639e+07	5.29949e+06	4.33521e+06	9.57965e+06	1.22731e+07	2.16736e+07	4.07795e+06	1.44411e+07	1.38734e+07	3.03589e+07	2.63542e+07	1.19873e+07	1.75789e+07	0.681916	0.193797	down	no
neg_3089	Octadecanedioic Acid	metab_14212	B(i)	70.4	0	-	-	-	HMDB0000782;LMFA01170029	M-H	C18H34O4	6.3908	-	neg	-	-	-	-	Lipids and lipid-like molecules	Fatty Acyls	313.239	0.0164836	52.9	2.15209	871-70-5;	Fatty acids and conjugates	4.97209e+06	3.10041e+06	3.29895e+06	3.56936e+06	3.23063e+06	3.12237e+06	5.19414e+06	3.35092e+06	4.39228e+06	845442	2.3288e+06	5.52244e+06	2.41825e+06	2.94655e+06	3.26432e+06	3.84271e+06	3.80346e+06	3.02407e+06	1.25773	0.194343	up	no
neg_3012	Pe(P-16:0/20:1)	metab_14147	B(i)	79.5	0	-	-	-	LMGP02030025	M+Hac-H	C41H80NO7P	6.27492	-	neg	-	-	-	-	-	-	788.582	1.76826	53.3	1.40041	0	-	31136.1	9556.06	15638.9	8979.82	16777.5	22068	17557.6	2859.27	33769.2	0	111.853	702511	110390	115382	12.5121	3295.4	17593.6	133100	0.132183	0.194382	down	no
pos_7938	Stearidonic Acid	metab_7050	B(i)	37.9	0	-	map00592	alpha-Linolenic acid metabolism	HMDB0006547;LMFA01030357;PW_C002804	M+H	C18H28O2	6.36538	C16300	pos	-	-	Metabolism	Lipid metabolism	Lipids and lipid-like molecules	Fatty Acyls	277.216	0.0975125	44.2	0.368936	20290-75-9;	Lineolic acids and derivatives	454946	236173	261500	258432	184830	158194	537088	245985	390874	0	204347	161228	194612	305661	197275	432591	303114	213673	1.41858	0.1945	up	no
pos_4942	Naorn(24:6/11:0)	metab_4430	B(i)	36.1	0	-	-	-	-	M+NH4	C40H66N2O5	6.70617	-	pos	-	-	-	-	-	-	672.526	0.118116	39.8	-8.01521	-	-	330615	459346	369253	470753	253866	336133	463509	441359	418997	2.4087e+06	342816	359987	626179	565054	432221	387308	393759	731752	0.538104	0.19469	down	no
pos_11683	2-Amino-2-Methyl-1,3-Propanediol	metab_10428	B(i)	39.2	0	nonnatural	-	-	HMDB0244975	M+H-2H2O	C4H11NO2	0.6447	C11260	pos	-	-	-	-	Organic nitrogen compounds	Organonitrogen compounds	70.0651	0.0423372	47.1	-0.429809	-	Amines	37797.7	48858.2	44671.4	43898.2	28812.1	54615.2	27974.5	40880.9	44211.4	8.02058	34984.1	33495.6	37470.9	44241	38302.1	43450.3	41302.2	33136	1.24644	0.194872	up	no
pos_4740	Corchorifatty Acid D	metab_4259	B(ii)	0	56.4	-	-	-	HMDB0033243	M+CH3OH+H	C18H28O4	6.40462	-	pos	-	-	-	-	Lipids and lipid-like molecules	Fatty Acyls	341.23	0.101353	46.1	-7.24749	-	Lineolic acids and derivatives	217899	163788	214248	201366	151392	148691	196201	214833	195308	46373.4	204955	163266	101307	167961	194520	224893	189303	157611	1.20108	0.194887	up	no
pos_4263	Nicardipine	metab_3866	B(i)	53.9	0	drug:DB00622	-	-	HMDB0014760	M+H	C26H29N3O6	5.94878	C07264	pos	-	-	-	-	Organoheterocyclic compounds	Pyridines and derivatives	480.213	0.774836	48.9	0.0105005	55985-32-5	Hydropyridines	6246.13	39817	107224	147577	244971	39166.5	19994.4	65078.7	2220.79	0	0	136677	0	0	53778.6	0	74699.6	27207.9	2.74551	0.195438	up	no
neg_5645	Dopa Sulfate	metab_16554	B(ii)	0	43.6	-	-	-	HMDB0002028	M-H2O-H	C9H11NO7S	5.2814	-	neg	-	-	-	-	Organic acids and derivatives	Carboxylic acids and derivatives	258.008	0.346175	45.3	1.23932	96253-55-3	Amino acids, peptides, and analogues	21512.7	3290.77	1194.15	3559.28	0	0	15985.6	0	20164.9	0	0	0	11938.6	0	0	3212.58	7300.82	2164.45	3.37306	0.196378	up	no
pos_8145	Guaiazulene	metab_7227	B(i)	60.3	0	-	-	-	HMDB0036648;LMPR0103410006	M+H	C15H18	6.19872	C09675	pos	-	-	-	-	Lipids and lipid-like molecules	Prenol lipids	199.148	1.17352	49.9	0.432018	489-84-9;	Sesquiterpenoids	3784.9	47797	21301.6	6638.21	13203.5	56771.6	73962.2	69743.5	4633.65	0	13329.7	48180.5	0	27895.4	9003.07	15761.4	33092.9	16310	2.029	0.19642	up	no
pos_5985	L-Alanine	metab_5348	B(i)	74.3	0	drug:DB00160	map01100;map00450;map04978;map02010;map00430;map01210;map00270;map01200;map01230;map04974;map00250;map00470;map00970;map05230;map04122	Metabolic pathways;Selenocompound metabolism;Mineral absorption;ABC transporters;Taurine and hypotaurine metabolism;2-Oxocarboxylic acid metabolism;Cysteine and methionine metabolism;Carbon metabolism;Biosynthesis of amino acids;Protein digestion and absorption;Alanine, aspartate and glutamate metabolism;D-Amino acid metabolism;Aminoacyl-tRNA biosynthesis;Central carbon metabolism in cancer;Sulfu…	HMDB0000161;PW_C000105	M+H	C3H7NO2	7.66025	C00041	pos	Peptides	Amino acids	Metabolism;Metabolism;Organismal Systems;Environmental Information Processing;Metabolism;Metabolism;Metabolism;Metabolism;Metabolism;Organismal Systems;Metabolism;Metabolism;Genetic Information Processing;Human Diseases;Genetic Information Processing	Global and overview maps;Metabolism of other amino acids;Digestive system;Membrane transport;Metabolism of other amino acids;Global and overview maps;Amino acid metabolism;Global and overview maps;Global and overview maps;Digestive system;Amino acid metabolism;Metabolism of other amino acids;Translation;Cancer: overview;Folding, sorting and degradation	Organic acids and derivatives	Carboxylic acids and derivatives	90.0549	0.0138992	53.9	-0.77713	56-41-7	Amino acids, peptides, and analogues	517424	394871	353663	309882	237040	256337	237149	207379	217004	572644	828576	732383	571782	403229	335224	550755	303416	570656	0.151767	0.196546	down	no
neg_2779	Lathyrol	metab_13936	B(i)	53.3	0	-	-	-	-	M-H	C20H30O4	6.14487	C09125	neg	-	-	-	-	-	-	333.207	0.0170637	49	-0.036349	34420-19-4	-	952831	697793	909874	1.10475e+06	1.73139e+06	822558	1.02632e+06	599480	584421	674478	345552	1.3385e+06	417293	431921	991581	669635	936602	695566	1.34653	0.197353	up	no
pos_2743	Methyl Eugenol	metab_2483	B(i)	51.8	0	-	-	-	HMDB0031864	M+H	C11H14O2	4.54867	C10454	pos	-	-	-	-	Benzenoids	Benzene and substituted derivatives	179.107	0.0458329	47.9	0.520835	93-15-2	Methoxybenzenes	11791.7	4524.69	2250.99	5780.79	1765.35	1491.42	8290.25	3520.22	5938.75	5646.45	3080.59	12734.5	1951.77	16397.9	3332.52	14940.8	5039.35	8297.78	0.607313	0.197539	down	no
pos_5988	Octadeca-10,12-Dienoic Acid	metab_5351	B(i)	74	0	-	-	-	HMDB0244277	M+H-H2O	C18H32O2	7.66025	-	pos	-	-	-	-	Lipids and lipid-like molecules	Fatty Acyls	263.237	0.0468186	51.9	1.19919	-	Lineolic acids and derivatives	107166	81332.1	73692.9	56312.7	49156.3	51978.2	52271.4	62900.3	82607.1	6834.68	43674.2	60307.7	64704.5	79575.3	44327.1	76389.8	68601.8	53687.6	1.2778	0.19787	up	no
pos_1070	Rutinose	metab_980	B(ii)	0	44.8	-	-	-	HMDB0302439	M+	C12H22O10	0.763417	C08247;_	pos	Carbohydrates;-	Oligosaccharides;-	-	-	Organic oxygen compounds	Organooxygen compounds	326.123	0.145026	46.7	5.94544	90-74-4;_	Carbohydrates and carbohydrate conjugates	143125	55111.9	40407.3	58826	79945	19588.1	44247.2	41724.9	116612	10946.1	140353	18938.6	16508.5	28539.4	15174	32823.9	66620.8	37611.9	1.77127	0.198095	up	no
pos_1164	Suberylglycine	metab_1059	B(i)	50.1	0	-	-	-	HMDB0000953	M+H	C10H17NO5	0.871017	-	pos	-	-	-	-	Organic acids and derivatives	Carboxylic acids and derivatives	232.118	0.126201	47.6	0.346636	60317-54-6	Amino acids, peptides, and analogues	21212.8	18969.6	18658.1	21881.8	22071.6	27965.8	23054.6	26567.7	35729.5	0	13059.9	13917	16764.7	40710.9	19468.8	21437.8	24012.4	17908.4	1.34084	0.198434	up	no
neg_4076	Epinephrine Glucuronide	metab_15127	B(ii)	0	51.9	-	-	-	HMDB0010336	M+Hac-H	C15H21NO9	7.47788	-	neg	-	-	-	-	Organic oxygen compounds	Organooxygen compounds	418.139	0.0202458	47.8	8.76682	54964-61-3	Carbohydrates and carbohydrate conjugates	142010	89305	71425.3	64427.9	43568	40212.1	26971	25133.2	23187.4	1.58023e+06	246523	126196	100302	50092.1	40828.5	30923.8	58471.1	310727	0.188175	0.198491	down	no
neg_6066	Cyclohexyladenosine	metab_16953	B(ii)	0	47.5	-	-	-	HMDB0250660	M+Na-2H	C16H23N5O4	4.07465	-	neg	-	-	-	-	Nucleosides, nucleotides, and analogues	Purine nucleosides	370.151	0.0817687	46.4	2.79187	-	Not Available	15795.9	0	0	1337.02	3949.41	7440.25	2105.2	0	12851.1	2508.84	7412.54	18869.5	0	12945.2	1124.26	39146.3	4830.98	11715.2	0.412368	0.199344	down	no
pos_5280	Sm(18:12O/16:0)	metab_4722	B(i)	61.7	0	-	-	-	-	M+H	C39H79N2O6P	7.08352	-	pos	-	-	-	-	-	-	703.575	0.639952	51.7	-0.171693	-	-	3.30085e+06	3.14016e+06	3.11045e+06	2.66899e+06	1.89278e+06	2.55269e+06	1.88359e+06	2.42477e+06	2.69738e+06	3.92643e+06	4.2175e+07	7.09901e+06	3.05419e+06	2.37845e+06	2.65288e+06	2.7289e+06	2.63019e+06	9.14497e+06	0.28761	0.19958	down	no
neg_5406	5-Nitro-2-(3-Phenylpropylamino)Benzoic Acid	metab_16327	B(i)	64.5	0	nonnatural	-	-	HMDB0255766	M-H	C16H16N2O4	5.8082	C13705	neg	-	-	-	-	Benzenoids	Benzene and substituted derivatives	299.104	0.0837225	49.7	1.27179	107254-86-4;_	Benzoic acids and derivatives	12665.7	13130	12256.3	11526.6	22130	26326.1	7008.29	16701.3	2022.46	1302.07	4863.43	9042.08	10754.5	7452.17	10564.5	20214.3	13751.9	9170.43	1.49959	0.1997	up	no
neg_6478	Gly Leu	metab_17340	B(i)	71.6	0	-	-	-	-	M-H	C8H16N2O3	3.11783	-	neg	-	-	-	-	-	-	187.109	0.0723646	53.4	1.56516	-	-	1.00456e+06	496638	755749	1.13389e+06	1.18204e+06	658597	646175	2.18107e+06	901029	3966.78	1.08889e+06	668674	649732	712207	1.29379e+06	298250	995528	673644	1.47782	0.200123	up	no
pos_4832	Lpc(22:5-Sn1)	metab_4339	B(i)	91.1	0	-	-	-	-	M+H	C30H52NO7P	6.50463	-	pos	-	-	-	-	-	-	570.355	0.0231176	57	-0.186715	-	-	1.56202e+07	1.22793e+07	1.75244e+07	2.02178e+07	7.86782e+06	7.76651e+06	7.24395e+06	9.5645e+06	1.42307e+07	1.11605e+07	9.43917e+06	3.44413e+06	9.37088e+06	8.19046e+06	1.35483e+07	1.24229e+07	1.24795e+07	9.65377e+06	1.2927	0.200286	up	no
pos_11721	4-[4-[3-(Trifluoromethyl)Phenyl]Piperazin-1-Yl]Thieno[2,3-D]Pyrimidine	metab_10461	B(i)	76.3	0	-	-	-	-	M+H	C17H15F3N4S	0.60025	-	pos	-	-	-	-	-	-	365.106	0.0161099	52.6	3.50667	-	-	2.32728e+07	3.10562e+07	2.95054e+07	2.3432e+07	2.43493e+07	4.87616e+07	1.02068e+07	9.84256e+06	1.45048e+07	3.90371e+08	3.87023e+07	2.68567e+07	1.45719e+07	4.20031e+07	5.60627e+07	2.17303e+07	2.38813e+07	8.43284e+07	0.283194	0.200496	down	no
neg_3746	3-Piperidinecarboxylic Acid, 1-(4,4-Bis(3-Methyl-2-Thienyl)-3-Butenyl)-, (S)-	metab_14808	B(ii)	0	44.1	nonnatural	-	-	HMDB0244412	M+FA-H	C20H25NO2S2	7.47788	-	neg	-	-	-	-	Organoheterocyclic compounds	Piperidines	420.134	0.0172279	44.2	7.33714	-	Piperidinecarboxylic acids and derivatives	38932	23309.4	13055.3	15074	8506.28	4404.96	5098.3	3745.88	5713.9	437312	68772.8	30241	24368.9	8538.7	8558.85	4264.25	13093.3	83150.9	0.157465	0.20109	down	no
neg_5944	3-Methyl-2-Oxovaleric Acid	metab_16839	B(i)	84.5	0	-	map01100;map00280;map00290;map01210;map00785;map01230	Metabolic pathways;Valine, leucine and isoleucine degradation;Valine, leucine and isoleucine biosynthesis;2-Oxocarboxylic acid metabolism;Lipoic acid metabolism;Biosynthesis of amino acids	HMDB0000491;PW_C000373	M-H	C6H10O3	4.38963	C00671;C03465	neg	Organic acids;-	Carboxylic acids;-	Metabolism;Metabolism;Metabolism;Metabolism;Metabolism;Metabolism	Global and overview maps;Amino acid metabolism;Amino acid metabolism;Global and overview maps;Metabolism of cofactors and vitamins;Global and overview maps	Organic acids and derivatives	Keto acids and derivatives	129.056	0.0185706	56.3	1.60091	24809-08-3;1460-34-0	Short-chain keto acids and derivatives	5.05219e+06	4.95983e+06	5.11289e+06	5.82831e+06	6.62038e+06	5.08758e+06	5.21588e+06	6.05633e+06	5.37142e+06	1.74757e+06	5.20457e+06	5.39375e+06	4.43574e+06	4.79771e+06	5.33486e+06	6.44945e+06	5.47831e+06	4.76624e+06	1.1494	0.201267	up	no
pos_6309	Gamma-Linolenic Acid	metab_5623	B(i)	45.6	0	-	map01100;map00591;map01040	Metabolic pathways;Linoleic acid metabolism;Biosynthesis of unsaturated fatty acids	HMDB0003073;LMFA01030141;PW_C001772	M+NH4	C18H30O2	7.94417	C06426	pos	Lipids	Fatty acids	Metabolism;Metabolism;Metabolism	Global and overview maps;Lipid metabolism;Lipid metabolism	Lipids and lipid-like molecules	Fatty Acyls	296.259	0.0276625	47.8	0.462799	506-26-3;	Lineolic acids and derivatives	16406	16955.1	17956.5	18439.9	15623.4	19938.5	17161.2	17898.7	16434.8	24180	14118.3	12609.4	13813.3	10389.2	14844.2	17481.8	17423.8	15348	1.13525	0.201429	up	no
pos_7065	Menthyl Ethylene Glycol Carbonate	metab_6275	B(ii)	0	43	-	-	-	HMDB0036141	M+H	C13H24O4	7.30527	-	pos	-	-	-	-	Lipids and lipid-like molecules	Prenol lipids	245.175	0.0189503	47.5	0.245591	156324-78-6	Monoterpenoids	6.33801e+06	5.92836e+06	5.86579e+06	5.7532e+06	4.53757e+06	6.12599e+06	6.17656e+06	5.58478e+06	6.01428e+06	7.14144e+06	3.18704e+06	4.40404e+06	5.53731e+06	4.95342e+06	5.25334e+06	5.9474e+06	5.81384e+06	5.20343e+06	1.11731	0.201526	up	no
pos_9797	Afalanine	metab_8739	B(i)	56.4	0	nonnatural	-	-	HMDB0255056	M+H	C11H13NO3	4.62108	-	pos	-	-	-	-	Organic acids and derivatives	Carboxylic acids and derivatives	208.097	0.0159339	49.8	0.438932	-	Amino acids, peptides, and analogues	292087	46857.3	102655	135987	46797	93259.9	153240	187211	194831	114335	254701	107317	124317	220748	161830	533428	139214	216668	0.642522	0.202839	down	no
pos_3051	Beta-Ionone	metab_2759	B(ii)	0	45	-	-	-	HMDB0036565	M+H-H2O	C13H20O	4.90058	C12287	pos	-	-	-	-	Lipids and lipid-like molecules	Prenol lipids	175.148	0.144999	46.6	-0.325026	79-77-6	Sesquiterpenoids	30685.2	10182.2	12498.7	10928.2	1466.38	10099.6	24078.2	5139.78	13386.2	4630.78	17779.9	6777.42	22135.5	34878.9	13096.5	64382.3	13162.7	23383.1	0.562917	0.203149	down	no
pos_1208	Thr Asp	metab_1099	B(i)	53.2	0	-	-	-	-	M+H	C8H14N2O6	0.955783	-	pos	-	-	-	-	-	-	235.093	0.0421786	49.3	0.809301	-	-	0	0	0	608.69	451.007	0	474.014	56.9609	0	21985.8	1593.79	547.065	647.41	0	565.284	764.273	176.741	3729.08	0.0473954	0.203398	down	no
pos_7583	N-Oleoyldopamine	metab_6748	B(ii)	0	41.9	-	map04080	Neuroactive ligand-receptor interaction	HMDB0255218	M+Na	C26H43NO3	6.7899	C12272;_	pos	-	-	Environmental Information Processing	Signaling molecules and interaction	Benzenoids	Phenols	440.313	1.15575	43.2	-0.122546	-;_	Benzenediols	0	0	0	0	0	0	0	20786.7	0	233540	0	0	106651	2.30933e+06	0	0	2309.64	378502	0.00610204	0.20411	down	no
pos_4255	Exalamide	metab_3858	B(i)	54.6	0	-	-	-	-	M+H	C13H19NO2	5.94878	-	pos	-	-	-	-	-	-	222.147	0.0559931	47.3	-10.6399	-	-	18255.9	8618.32	13769.3	9612.81	8741.82	10109	10856.5	12435	9288.91	0	9741.3	13998.8	8968.29	11121.9	11532.6	5729.42	11298.6	8727.46	1.29461	0.204393	up	no
pos_11139	Trp-Val-Ala	metab_9925	B(i)	41.1	0	-	-	-	-	M+Na-H2O	C19H26N4O4	2.19502	-	pos	-	-	-	-	-	-	379.175	0.144532	45.9	1.40753	-	-	9643.96	23850.9	13953.9	14683.7	18877	21122	25316.1	13091.7	7738.32	2504.41	5906.57	10718.6	26588.7	8246.16	19820.7	7379.87	16475.3	11595	1.42089	0.204474	up	no
pos_10892	5-Ethynyl-2'-Deoxyuridine	metab_9707	B(ii)	0	45.5	nonnatural	-	-	HMDB0246787	M+	C11H12N2O5	2.7637	-	pos	-	-	-	-	Nucleosides, nucleotides, and analogues	Pyrimidine nucleosides	252.073	0.0365313	46	-6.82539	-	Pyrimidine 2''-deoxyribonucleosides	15672.8	3785.07	10560.4	12135.7	11605.8	13448.8	10503.6	21540.6	9224.46	165040	6964.95	14177.6	9316.27	32313	15766.5	16686.3	12053	37180.7	0.324174	0.204547	down	no
neg_5061	Cay10410	metab_16022	B(i)	84.2	0	-	-	-	-	M-H	C20H30O3	6.15367	-	neg	-	-	-	-	-	-	317.213	0.0108373	55.1	2.20973	-	-	0	0	0	0	0	0	0	0	0	169232	0	24579.3	0	0	0	0	0	27687.3	0	0.204673	down	no
pos_9760	Substance P(1-7)	metab_8703	B(ii)	0	71.1	-	-	-	HMDB0258530	M+H-2H2O	C41H65N13O10	4.64798	-	pos	-	-	-	-	Organic acids and derivatives	Carboxylic acids and derivatives	864.483	0.692258	51.1	-1.27077	-	Amino acids, peptides, and analogues	10200	11794.7	2097.44	0	0	7946.98	0	12702	0	4933.7	17007.9	24379.4	4564.02	8035.13	8247.41	0	4971.23	9595.37	0.518086	0.20483	down	no
pos_7667	3-Ketosphingosine	metab_6820	B(ii)	0	56.2	nonnatural	-	-	HMDB0245914	M+H-H2O	C18H35NO2	6.6968	C06121;_	pos	-	-	-	-	Organic oxygen compounds	Organooxygen compounds	280.264	0.00934505	50.6	0.257706	-;_;	Carbonyl compounds	653679	758072	222972	230648	217472	212006	224305	173413	194686	268073	176309	157695	350897	151772	162754	163091	320806	204370	1.56973	0.205473	up	no
neg_1027	Pseudouridine	metab_12329	B(i)	93.4	0	-	map00240;map01100	Pyrimidine metabolism;Metabolic pathways	HMDB0000767	M-H	C9H12N2O6	0.765067	C02067	neg	-	-	Metabolism;Metabolism	Nucleotide metabolism;Global and overview maps	Nucleosides, nucleotides, and analogues	Nucleoside and nucleotide analogues	243.063	0.0106921	57.8	1.42756	1445-07-4	Not Available	2.45992e+06	3.66911e+06	3.05686e+06	2.69518e+06	2.74291e+06	3.12737e+06	2.83891e+06	3.86246e+06	2.89133e+06	18888.4	2.83895e+06	3.63556e+06	2.79019e+06	2.14819e+06	3.56909e+06	2.18162e+06	3.03823e+06	2.45464e+06	1.23775	0.206207	up	no
pos_8337	Epoxyeremopetasinorol	metab_7391	B(ii)	0	40.9	-	-	-	HMDB0029670	M+H	C13H20O3	5.95812	-	pos	-	-	-	-	Organoheterocyclic compounds	Oxanes	225.147	0.0347081	44	-7.36091	182127-78-2	Not Available	13891.3	11232.3	9399.76	8989.97	6365.6	7081.7	10912.6	4608.5	9311.86	7539.06	2815.48	9114.66	11955	5668.67	5839.67	7437.41	9088.18	7195.71	1.263	0.206528	up	no
pos_8303	(1'R)-Nepetalic Acid	metab_7366	B(ii)	0	53	-	-	-	HMDB0036117	M+Na	C10H16O3	5.9762	-	pos	-	-	-	-	Lipids and lipid-like molecules	Prenol lipids	207.099	0.026249	48.5	-1.39404	21651-54-7	Monoterpenoids	339584	389201	337069	365958	276984	324920	354556	287248	321364	292526	408018	341650	436255	349512	332012	364881	332987	360694	0.923185	0.20658	down	no
pos_1473	2-Amino-6-Methoxypurine	metab_1347	B(i)	40.4	0	nonnatural	-	-	HMDB0245002	M+H	C6H7N5O	2.43265	-	pos	-	-	-	-	Organoheterocyclic compounds	Imidazopyrimidines	166.072	0.0927391	46.9	0.7149	-	Purines and purine derivatives	3.55776	1.91702	1871.95	811.961	1784.1	25503.3	38863.6	5843.29	0.336514	258332	7517.16	11355.6	9608.26	11410.4	39770.4	7906.48	8298.22	49414.4	0.167931	0.207183	down	no
pos_1704	Vamorolone	metab_1555	B(ii)	0	44	-	-	-	HMDB0259760	M+H-2H2O	C22H28O4	2.7637	-	pos	-	-	-	-	Lipids and lipid-like molecules	Steroids and steroid derivatives	321.185	0.168249	45.1	-0.464014	-	Hydroxysteroids	0	0	655.045	0	0	0	0	611.022	0	0	0	0	0	0	0	0	140.674	0	#DIV/0!	0.207411	up	no
pos_11506	N-(1-Deoxy-1-Fructosyl)Valine	metab_10259	B(ii)	0	75.2	-	-	-	HMDB0037844	M+H	C11H21NO7	0.763417	-	pos	-	-	-	-	Organic acids and derivatives	Carboxylic acids and derivatives	280.139	0.0204049	53.9	0.39858	-	Amino acids, peptides, and analogues	231449	273226	174219	199358	151341	169780	219039	91263.9	867252	0	98465.5	161210	216923	109075	156257	250728	264103	141808	1.8624	0.207424	up	no
neg_5064	Prolylphenylalanine	metab_16025	B(ii)	0	52.9	-	-	-	HMDB0011179	M-H	C14H18N2O3	6.15367	-	neg	-	-	-	-	Organic acids and derivatives	Carboxylic acids and derivatives	261.127	0.0449583	46.9	8.05551	13589-02-1	Amino acids, peptides, and analogues	0	0	0	0	0	0	0	0	0	1.37421e+06	187500	0	0	0	0	0	0	223102	0	0.208075	down	no
neg_3223	N-Stearoyl Aspartic Acid	metab_14334	B(ii)	0	67.1	-	-	-	HMDB0241939	M+Na-2H	C22H41NO5	6.61163	-	neg	-	-	-	-	Organic acids and derivatives	Carboxylic acids and derivatives	420.274	0.0517435	51.3	1.29246	-	Amino acids, peptides, and analogues	47265.7	37504.8	15990.3	45500.3	78532.9	16897.4	162188	17187	54752.7	2.14637e+06	43145.9	40619	151246	212069	8759.55	140665	52868.8	391839	0.134925	0.20831	down	no
pos_2463	Dulcoside A	metab_2230	B(ii)	0	79.9	-	-	-	HMDB0036708	M+K	C38H60O17	4.0957	-	pos	-	-	-	-	Lipids and lipid-like molecules	Prenol lipids	827.341	1.2024	50.6	-6.2121	64432-06-0;	Terpene glycosides	7764.64	0	0	0	9034.78	0	24661.2	0	2155.71	0	0	0	0	4510.74	0	0	4846.26	644.392	7.52067	0.208865	up	no
neg_1803	4-Hydroxybenzenesulfonic Acid	metab_13044	B(i)	63.2	0	-	-	-	-	M-H	C6H6O4S	4.13912	-	neg	-	-	-	-	-	-	172.992	0.0472542	51.6	1.59081	-	-	2.92904e+06	670398	1.01903e+06	1.55601e+06	2.56946e+06	2.05932e+06	5.54282e+06	4.40979e+06	554507	193568	2.82847e+06	2.19093e+06	3.87601e+06	5.88052e+06	5.26346e+06	4.87441e+06	2.36782e+06	3.58677e+06	0.660154	0.208888	down	no
neg_3239	Palmitaldehyde	metab_14346	B(ii)	0	44.5	-	map00071	Fatty acid degradation	HMDB0001551	M+FA-H	C16H32O	6.6366	C00517	neg	-	-	Metabolism	Lipid metabolism	Lipids and lipid-like molecules	Fatty Acyls	285.244	0.0650573	47.6	2.24494	629-80-1;	Fatty aldehydes	422738	364206	338387	376150	400606	450321	468705	700890	452793	687967	104626	446718	322111	287903	258722	316082	441644	346304	1.27531	0.209025	up	no
pos_5018	Dihydro-Alpha-Ionone	metab_4497	B(i)	73.2	0	-	-	-	HMDB0038026	M+NH4	C13H22O	6.80672	-	pos	-	-	-	-	Lipids and lipid-like molecules	Prenol lipids	212.201	0.032212	52.6	0.50732	39721-65-8	Sesquiterpenoids	0	0	2401.23	0	0	0	2500.6	0	0	85034.6	9520.06	2618.29	0	0	2249.91	0	544.647	14203.3	0.0383466	0.209045	down	no
neg_5085	2-Hydroxy-4-Octenoylcarnitine	metab_16043	B(ii)	0	41.6	-	-	-	HMDB0241706	M-H	C15H27NO5	6.14487	-	neg	-	-	-	-	Lipids and lipid-like molecules	Fatty Acyls	300.182	0.0238138	47	1.97655	-	Fatty acid esters	2.53239e+06	546425	832466	1.05059e+06	657697	1.24214e+06	963664	389303	845525	661691	2.28844e+06	2.90372e+06	1.08297e+06	1.12025e+06	1.63477e+06	728184	1.00669e+06	1.48858e+06	0.676276	0.2091	down	no
pos_9027	Lumichrome	metab_8028	B(i)	66.7	0	nonnatural	map00740	Riboflavin metabolism	HMDB0254199	M+H	C12H10N4O2	5.45753	C01727	pos	-	-	Metabolism	Metabolism of cofactors and vitamins	Organoheterocyclic compounds	Pteridines and derivatives	243.088	0.0336579	51.8	0.973502	1086-80-2;_	Alloxazines and isoalloxazines	8247.42	5450.41	3357.78	4092.29	9098.98	7236.98	6609.42	9473.03	5320.36	0	8352.51	8077.66	12731.1	15533.2	5048.05	14576.4	6542.96	9188.41	0.712089	0.209248	down	no
neg_996	Maleic Acid	metab_12303	B(i)	77.6	0	drug:DB04299	map01100;map00650;map00350;map00760	Metabolic pathways;Butanoate metabolism;Tyrosine metabolism;Nicotinate and nicotinamide metabolism	HMDB0000176	M-H	C4H4O4	0.752017	C01384	neg	-	-	Metabolism;Metabolism;Metabolism;Metabolism	Global and overview maps;Carbohydrate metabolism;Amino acid metabolism;Metabolism of cofactors and vitamins	Organic acids and derivatives	Carboxylic acids and derivatives	115.004	0.0961922	54.5	1.32968	110-16-7	Dicarboxylic acids and derivatives	76064.3	66139	76944.6	91507.9	82544.2	70203.3	103845	247422	69490.4	0	75893.2	92853.5	51432	93314	65930.1	84188.1	98240.1	66230.1	1.48331	0.209423	up	no
neg_4335	Pc(O-16:1(9Z)/18:0)	metab_15366	B(ii)	0	60.2	-	-	-	HMDB0013412	M+FA-H	C42H84NO7P	7.0935	-	neg	-	-	-	-	Lipids and lipid-like molecules	Glycerophospholipids	790.599	1.29629	49.5	3.22391	_;	Glycerophosphocholines	0	1.30616	50.6537	0.814552	5.29311	8.49136	4.27452	24.4896	50.2879	0	155.362	16222.6	1997.15	63.8892	5.31608	3.45787	16.179	2635.4	0.0061391	0.209525	down	no
pos_11392	Fructosyl Valine	metab_10159	B(ii)	0	71.1	-	-	-	HMDB0252496	M+H	C11H21NO7	0.89415	-	pos	-	-	-	-	Organic acids and derivatives	Carboxylic acids and derivatives	280.139	0.032461	53.3	0.396997	-	Amino acids, peptides, and analogues	132994	132166	99042.6	159912	112832	102693	140269	67048.3	530400	0	48331.8	72219.5	124127	66314.8	125177	188022	164151	89170.3	1.84087	0.209997	up	no
pos_2914	3-(Methoxycarbonylamino)-2,2,3-Trimethylbutanoic Acid	metab_2630	B(i)	35.6	0	-	-	-	-	M+H-H2O	C9H17NO4	4.75655	-	pos	-	-	-	-	-	-	186.112	0.0106315	46.2	0.132201	-	-	279773	283610	369608	429668	313173	359263	257335	274816	246150	377669	248315	427615	355309	542725	268386	338456	312600	365497	0.855274	0.210036	down	no
pos_10640	N,N-Dimethylanthranilic Acid	metab_9484	B(ii)	0	45.5	-	-	-	HMDB0302634	M+H-H2O	C9H11NO2	3.2755	-	pos	-	-	-	-	Benzenoids	Benzene and substituted derivatives	148.076	0.0163766	47.6	0.476255	-	Benzoic acids and derivatives	8964.58	7046.02	8528.1	6869.69	4067.02	8396.9	16121.9	7397.26	5418.52	2752.73	12000.6	8912.6	11239.6	9041.96	12151.7	20618.3	8090	10959.7	0.738162	0.210069	down	no
pos_10870	Indole-3-Carboxylic Acid	metab_9688	B(i)	47.5	0	-	-	-	HMDB0003320	M+H	C9H7NO2	2.7912	C19837	pos	-	-	-	-	Organoheterocyclic compounds	Indoles and derivatives	162.056	0.0409343	48.3	3.90397	771-50-6	Indolecarboxylic acids and derivatives	36899	17204.2	23900.4	10377.1	19735.3	25556.5	37300.1	33666.6	51237	106860	39980.8	30765	34373.1	25200.1	18293	43281.2	28430.7	42679.1	0.666151	0.210322	down	no
pos_8282	N-Eicosapentaenoyl Asparagine	metab_7345	B(ii)	0	66.3	-	-	-	HMDB0242066	M+	C24H36N2O4	5.9762	-	pos	-	-	-	-	Not Available	Not Available	416.27	0.0870745	49.7	5.66112	-	Not Available	0	0	0	0	0	0	0	3151.44	2529.39	0	0	0	0	0	0	0	631.203	0	#DIV/0!	0.210365	up	no
pos_2124	Arterolane	metab_1927	B(ii)	0	59.9	nonnatural	-	-	HMDB0248627	M+ACN+Na	C22H36N2O4	3.46023	-	pos	-	-	-	-	Organoheterocyclic compounds	Trioxolanes	456.28	0.0350722	48.3	-7.28963	-	Not Available	30900.8	51647.7	58707.8	58490.7	118109	60951.7	52085.1	80246.4	83289.3	0	44908.5	42775.7	57255.2	56958.8	80743.2	63785	66047.6	49489.5	1.33458	0.211024	up	no
pos_7552	Gpcho(20:1/20:4)	metab_6726	B(i)	94.8	0	-	map01100;map00564;map00590;map00591;map00592;map05231;map04723	Metabolic pathways;Glycerophospholipid metabolism;Arachidonic acid metabolism;Linoleic acid metabolism;alpha-Linolenic acid metabolism;Choline metabolism in cancer;Retrograde endocannabinoid signaling	HMDB0008312	M+Na	C48H86NO8P	6.81497	C00157	pos	Lipids	Phospholipids	Metabolism;Metabolism;Metabolism;Metabolism;Metabolism;Human Diseases;Organismal Systems	Global and overview maps;Lipid metabolism;Lipid metabolism;Lipid metabolism;Lipid metabolism;Cancer: overview;Nervous system	Lipids and lipid-like molecules	Glycerophospholipids	858.598	1.30489	53.1	0.0850143	-	Glycerophosphocholines	1943.14	25680	318934	426251	441280	956551	428910	370994	174630	372038	305585	53202.5	364858	387784	306583	533921	349464	331996	1.05261	0.89339	up	no
pos_2587	Platyphylline	metab_2342	B(i)	66.2	0	-	-	-	-	M+NH4	C18H27NO5	4.33102	C10363	pos	-	-	-	-	-	-	355.22	0.011645	49	-7.2786	480-78-4	-	1.26915e+06	1.32769e+06	1.27286e+06	1.27253e+06	2.21604e+06	1.31889e+06	1.22077e+06	1.48639e+06	1.38293e+06	0	1.48154e+06	1.25034e+06	1.38658e+06	1.30547e+06	1.4617e+06	1.14014e+06	1.41858e+06	1.14654e+06	1.23727	0.211874	up	no
neg_5757	Adenine	metab_16661	B(i)	85.3	0	drug:DB00173	map01100;map01232;map00230	Metabolic pathways;Nucleotide metabolism;Purine metabolism	HMDB0000034;PW_C000024	M-H	C5H5N5	4.92543	C00147	neg	Nucleic acids	Bases	Metabolism;Metabolism;Metabolism	Global and overview maps;Global and overview maps;Nucleotide metabolism	Organoheterocyclic compounds	Imidazopyrimidines	134.047	0.0375115	56.1	1.70843	73-24-5	Purines and purine derivatives	15685	19663.4	17347.2	17696.7	15705.7	15501.7	13979	12811.4	15981.9	34928.7	15930.8	14472	20078.3	16488.8	18845.8	14420.2	16041.3	19309.2	0.830761	0.212033	down	no
pos_4501	4,11,13,15-Tetrahydroridentin B	metab_4060	B(ii)	0	56.3	-	-	-	HMDB0036150	M+H	C15H24O4	6.2491	-	pos	-	-	-	-	Lipids and lipid-like molecules	Prenol lipids	269.172	0.0130473	46.2	-9.52206	75991-58-1	Terpene lactones	763411	719748	776541	696093	620153	713174	757488	697077	737169	132118	762574	683563	675959	681959	664074	756477	720095	622389	1.15698	0.212084	up	no
pos_2683	Kapa	metab_2428	B(i)	69.6	0	-	map01100;map00780;map01240	Metabolic pathways;Biotin metabolism;Biosynthesis of cofactors	HMDB0240687	M+H	C9H17NO3	4.45827	C01092	pos	-	-	Metabolism;Metabolism;Metabolism	Global and overview maps;Metabolism of cofactors and vitamins;Global and overview maps	Lipids and lipid-like molecules	Fatty Acyls	188.128	0.0243818	53	0.289082	-	Fatty acids and conjugates	12671.4	18998.8	17212.7	16208.6	5792.34	10201.9	18496.5	13582.6	17531.8	19302.2	7264.14	8520.29	14746.1	10562.6	7358.26	13496.4	14521.8	11607.1	1.25111	0.212418	up	no
neg_4192	Lysopi(18:2(9Z,12Z)/0:0)	metab_15233	B(ii)	0	71.7	-	-	-	HMDB0240597	M-H	C27H49O12P	7.4238	-	neg	-	-	-	-	Lipids and lipid-like molecules	Glycerophospholipids	595.29	0.231549	51.5	2.58874	1425501-10-5	Glycerophosphoinositols	4381.97	103375	138897	100392	68325.5	50990.6	53514.3	38913.7	80361.2	65141.5	87358.9	1.49046e+06	150530	116339	70978.9	107066	71016.8	298268	0.238097	0.213512	down	no
neg_4546	Pe(P-18:0/20:4)	metab_15551	B(i)	38.2	0	-	map01100;map00564;map00563;map04136;map05167;map04723;map04140	Metabolic pathways;Glycerophospholipid metabolism;Glycosylphosphatidylinositol (GPI)-anchor biosynthesis;Autophagy - other;Kaposi sarcoma-associated herpesvirus infection;Retrograde endocannabinoid signaling;Autophagy - animal	HMDB0005779	M-H	C43H78NO7P	6.72432	C00350	neg	Lipids	Phospholipids	Metabolism;Metabolism;Metabolism;Cellular Processes;Human Diseases;Organismal Systems;Cellular Processes	Global and overview maps;Lipid metabolism;Glycan biosynthesis and metabolism;Transport and catabolism;Infectious disease: viral;Nervous system;Transport and catabolism	Lipids and lipid-like molecules	Glycerophospholipids	750.545	1.49573	45.7	0.814128	144371-69-7	Glycerophosphoethanolamines	12972.5	8373.72	7140.49	6267.61	12302.6	9946.21	14167.1	7974.86	10630.9	95395.3	1.2951e+06	68311.7	11083.9	9873.47	16565.8	9239.73	9975.11	215081	0.0463784	0.213912	down	no
pos_7822	Avenestergenin B2	metab_6954	B(ii)	0	64.5	-	-	-	HMDB0035266	M+K	C37H52O6	6.4311	-	pos	-	-	-	-	Lipids and lipid-like molecules	Prenol lipids	631.345	0.670571	47.1	9.47746	90578-32-8	Triterpenoids	2.95359e+06	989534	902153	1.21653e+06	706797	657282	1.56596e+06	808239	528484	0	333244	304855	151873	490866	1.99258e+06	1.35878e+06	1.14762e+06	661743	1.73424	0.213999	up	no
neg_2305	6-Thioinosine-5'-Monophosphate	metab_13510	B(ii)	0	42.6	-	map00983	Drug metabolism - other enzymes	HMDB0060416	M-H	C10H13N4O7PS	5.62212	C04646	neg	-	-	Metabolism	Xenobiotics biodegradation and metabolism	Nucleosides, nucleotides, and analogues	Purine nucleotides	363.018	0.138033	46.5	2.96881	53-83-8;_	Purine ribonucleotides	0	8397.85	4765.97	0	0	0	35580	0	24689.8	0	0	0	0	0	10230.4	0	8159.29	1461.48	5.58289	0.214008	up	no
pos_6097	Pe(Pgf1Alpha/18:0)	metab_5438	B(ii)	0	61.4	-	-	-	HMDB0261187	M+CH3OH+H	C43H82NO11P	7.68697	-	pos	-	-	-	-	Not Available	Not Available	852.598	0.0154007	49.5	2.73826	-	Not Available	8707.18	21981.5	15519.5	3005.75	1504.22	24350	0	8561.92	5076.61	1.14231e+06	57959.1	31775.2	41105.2	20329.8	27470.6	11081.9	9856.3	190290	0.0517961	0.214075	down	no
neg_6873	Malic Acid	metab_17703	B(i)	99.5	0	-	map01100;map00630;map05211;map05200;map04964;map01200;map00620;map04922;map00020;map05230;map04742	Metabolic pathways;Glyoxylate and dicarboxylate metabolism;Renal cell carcinoma;Pathways in cancer;Proximal tubule bicarbonate reclamation;Carbon metabolism;Pyruvate metabolism;Glucagon signaling pathway;Citrate cycle (TCA cycle);Central carbon metabolism in cancer;Taste transduction	HMDB0000156;-;PW_C000592	M-H	C4H6O5	0.752017	C00149;C00711	neg	Organic acids;-	Carboxylic acids;-	Metabolism;Metabolism;Human Diseases;Human Diseases;Organismal Systems;Metabolism;Metabolism;Organismal Systems;Metabolism;Human Diseases;Organismal Systems	Global and overview maps;Carbohydrate metabolism;Cancer: specific types;Cancer: overview;Excretory system;Global and overview maps;Carbohydrate metabolism;Endocrine system;Carbohydrate metabolism;Cancer: overview;Sensory system	Organic acids and derivatives	Hydroxy acids and derivatives	133.014	0.0127591	59.4	1.4183	97-67-6;617-48-1;6915-15-7	Beta hydroxy acids and derivatives	874312	744375	774452	1024414	885499	732345	1.1583e+06	2.76207e+06	787991	25018.3	793782	1.00566e+06	580805	1.11447e+06	672812	899345	1.08264e+06	727413	1.48834	0.214273	up	no
pos_8537	(3''-Apiosyl-6''-Malonyl)Astragalin	metab_7574	B(ii)	0	59.4	-	-	-	HMDB0038765	M+Na	C29H30O18	5.87473	-	pos	-	-	-	-	Phenylpropanoids and polyketides	Flavonoids	689.138	0.0506748	47.2	8.62018	119067-83-3	Flavonoid glycosides	508.734	965.393	1353.25	1742.71	1991.73	461.677	0	136.005	7915.72	149216	18895.1	568.317	5505.61	1392.85	0	1664.84	1675.02	25320.4	0.0661532	0.214367	down	no
neg_1468	N-(9-Pentofuranosyl-9H-Purin-6-Yl)Aspartic Acid	metab_12737	B(i)	58.2	0	-	-	-	-	M-H	C14H17N5O8	3.36457	-	neg	-	-	-	-	-	-	382.101	0.0275017	50.4	0.639343	-	-	59201.6	23236	31614.2	57676.7	62064	67723.3	44474.2	80854.9	33960.7	997315	62391.4	45005.6	38377.7	135333	95144.6	43594	51200.6	202452	0.252903	0.214908	down	no
pos_7869	Pe(14:0/22:1)	metab_6994	B(i)	54.3	0	-	map01100;map00564;map00563;map04136;map05167;map04723;map04140	Metabolic pathways;Glycerophospholipid metabolism;Glycosylphosphatidylinositol (GPI)-anchor biosynthesis;Autophagy - other;Kaposi sarcoma-associated herpesvirus infection;Retrograde endocannabinoid signaling;Autophagy - animal	HMDB0008842	M+H	C41H80NO8P	6.40462	C00350	pos	Lipids	Phospholipids	Metabolism;Metabolism;Metabolism;Cellular Processes;Human Diseases;Organismal Systems;Cellular Processes	Global and overview maps;Lipid metabolism;Glycan biosynthesis and metabolism;Transport and catabolism;Infectious disease: viral;Nervous system;Transport and catabolism	Lipids and lipid-like molecules	Glycerophospholipids	746.57	0.277625	47.4	0.571083	-	Glycerophosphoethanolamines	4.37205e+06	3.77901e+06	4.95182e+06	5.05334e+06	4.65769e+06	5.54771e+06	6.64704e+06	5.84326e+06	5.75899e+06	950291	2.40164e+06	2.50385e+07	1.64005e+07	6.44393e+06	6.34004e+06	4.8439e+06	5.17899e+06	8.91697e+06	0.580801	0.215276	down	no
neg_4612	Heneicosanoic Acid	metab_15608	B(i)	41.4	0	-	-	-	HMDB0002345;LMFA01010021	M+FA-H	C21H42O2	6.62862	-	neg	-	-	-	-	Lipids and lipid-like molecules	Fatty Acyls	371.317	0.0796331	45.9	0.931085	2363-71-5;	Fatty acids and conjugates	112803	0	0	0	68458.1	14421	51469.9	202077	274582	13568.7	0	3731.3	83072.1	96251	0	1190.36	80423.4	28259.1	2.84593	0.215337	up	no
pos_5399	Gpcho(20:2/17:1)	metab_4833	B(i)	45	0	-	-	-	-	M+Na	C45H84NO8P	7.17205	-	pos	-	-	-	-	-	-	820.581	0.670684	44.4	-2.24153	-	-	0	7293.28	37876.6	29447.9	59870.7	25282	21411.3	32938.4	5227.86	0	101574	40317.1	6215.97	16030.7	18268.1	37722	24372	31446.8	0.775023	0.605389	down	no
neg_1315	Epijasminoside A	metab_12593	B(ii)	0	55.3	-	-	-	HMDB0033111	M+Cl	C16H26O7	2.40713	-	neg	-	-	-	-	Organic oxygen compounds	Organooxygen compounds	365.136	0.0266432	48.8	-5.27693	189148-81-0	Carbohydrates and carbohydrate conjugates	251273	315359	323833	349039	350451	436541	292413	284511	157381	2.28061e+06	363666	419405	285330	387899	373233	246862	306756	622430	0.492836	0.216334	down	no
pos_4511	Sachaliside	metab_4069	B(i)	36.7	0	-	-	-	-	M+H-H2O	C15H20O7	6.2583	-	pos	-	-	-	-	-	-	295.118	0.0614895	44.9	0.625942	-	-	59490.3	203348	143164	78598.4	190901	47572.2	50582.8	124104	57186.4	0	131567	34391.8	126263	8759.82	49509.2	120051	106105	67220.3	1.57847	0.217225	up	no
pos_1852	5'-S-Methyl-5'-Thioadenosine	metab_1686	B(i)	85.1	0	drug:DB02282	map01100;map00270	Metabolic pathways;Cysteine and methionine metabolism	HMDB0001173	M+H	C11H15N5O3S	2.93702	C00170	pos	-	-	Metabolism;Metabolism	Global and overview maps;Amino acid metabolism	Nucleosides, nucleotides, and analogues	5''-deoxyribonucleosides	298.097	0.0278213	55.1	0.555322	2457-80-9	5''-deoxy-5''-thionucleosides	5.15038	6746.84	7053.99	10757.3	52.373	5612.48	6989.84	3516.4	1384.09	242958	0	14674.4	1489.62	11027.9	12407.1	14886.4	4679.83	42491.9	0.110135	0.217266	down	no
neg_3631	Pi(20:4(5Z,8Z,11Z,14Z)/0:0)	metab_14702	B(ii)	0	45.6	-	-	-	HMDB0256523	M-H	C29H49O12P	7.4238	-	neg	-	-	-	-	Lipids and lipid-like molecules	Glycerophospholipids	619.29	0.143631	46.6	2.55363	_;	Glycerophosphoinositols	33421.6	760267	682510	428734	314616	271388	265312	345203	469162	409194	574445	6.8826e+06	421551	658410	579717	470209	396735	1.42802e+06	0.277822	0.217487	down	no
neg_3405	4-Hydroxytoremifene	metab_14494	B(ii)	0	47.3	nonnatural	-	-	HMDB0246469	M-H2O-H	C26H28ClNO2	6.87392	-	neg	-	-	-	-	Phenylpropanoids and polyketides	Stilbenes	402.164	1.14101	43.5	1.21059	-	Not Available	10.0334	20.2335	16.8046	5.17562	8.68643	13.9179	0.463645	11.3739	8.02659	5.79591	61.482	1.33947	35.7996	33.158	0.792158	7.35894	10.524	20.818	0.505522	0.217511	down	no
neg_6751	N-Acetyl-L-Aspartic Acid	metab_17591	B(i)	88	0	-	map01100;map00250	Metabolic pathways;Alanine, aspartate and glutamate metabolism	HMDB0000812;PW_C000649	M-H	C6H9NO5	0.962567	C01042	neg	-	-	Metabolism;Metabolism	Global and overview maps;Amino acid metabolism	Organic acids and derivatives	Carboxylic acids and derivatives	174.041	0.056314	56.7	1.50675	997-55-7	Amino acids, peptides, and analogues	26108.7	73948.1	86957.4	52128.5	65287	37348.4	109910	143081	130287	783940	161020	69155.6	98002.3	137894	41684.8	68740.8	80561.8	194348	0.414523	0.218086	down	no
pos_2567	Dmap-Ethyl-Paf	metab_2324	B(ii)	0	66	nonnatural	-	-	HMDB0251534	M+ACN+Na	C30H57N2O6P	4.286	-	pos	-	-	-	-	Organoheterocyclic compounds	Pyridines and derivatives	636.416	0.406269	48.5	9.04384	-	Aminopyridines and derivatives	26011.6	40848.1	48214.9	57136.3	150484	53633.3	65116.6	104910	77676.6	0	40275.8	15534.5	60740.4	81655.5	65949.3	63952.1	69336.8	46872.5	1.47926	0.218363	up	no
neg_4146	Lpe(18:2)	metab_15192	B(i)	83	0	-	-	-	HMDB0011477	M-H	C23H44NO7P	7.44245	-	neg	-	-	-	-	Lipids and lipid-like molecules	Glycerophospholipids	476.28	0.0572587	53.8	2.74349	-	Glycerophosphoethanolamines	42082.5	22712.4	23921.5	24856.4	27877.4	16209.6	26105.2	0	56931.6	0	6678.4	20369.3	7451.17	17719.2	0	55667.2	26744.1	15412.2	1.73525	0.218647	up	no
neg_7134	Dl-Arginine	metab_17938	B(ii)	0	63	nonnatural	-	-	HMDB0251511	M-H	C6H14N4O2	0.5663	C02385	neg	-	-	-	-	Organic acids and derivatives	Carboxylic acids and derivatives	173.105	0.139088	50.7	1.334	-	Amino acids, peptides, and analogues	40656	44866.6	42479.4	40686.3	30505.4	35669.8	34054.3	42062.4	44366.8	0	56624.8	39670.1	34878.5	0	46891.1	30642.3	39483	29815.3	1.32425	0.218756	up	no
pos_4854	1-(1Z-Octadecenyl)-2-(9Z-Octadecenoyl)-Sn-Glycero-3-Phosphocholine	metab_4358	B(i)	54.1	0	-	-	-	LMGP01030013	M+H	C44H86NO7P	6.56513	-	pos	-	-	-	-	-	-	772.622	1.58081	49.2	0.175886	0	-	7804.32	374.69	584.992	548.817	3.62192	2271.05	390.254	2685.99	5922.55	0	134.704	60272.5	3.36999e+06	294069	6389	10249.1	2287.37	534443	0.0042799	0.219499	down	no
pos_895	Levocarnitine	metab_819	B(i)	96.3	0	drug:DB00583	map05415;map04976;map04714	Diabetic cardiomyopathy;Bile secretion;Thermogenesis	HMDB0000062	M+H	C7H15NO3	0.6447	C00318	pos	-	-	Human Diseases;Organismal Systems;Organismal Systems	Cardiovascular disease;Digestive system;Environmental adaptation	Organic nitrogen compounds	Organonitrogen compounds	162.112	0.0201705	58.7	0.181715	541-15-1	Quaternary ammonium salts	580775	1.71221e+06	1.46221e+06	1.23733e+06	1.36027e+06	1.67157e+06	564610	2.46632e+06	1.29713e+06	55716	1.12096e+06	1.66487e+06	1.37368e+06	653241	1.43617e+06	705450	1.37249e+06	1.00144e+06	1.37052	0.219736	up	no
pos_2236	Dynorphin B (10-13)	metab_2032	B(ii)	0	70.8	-	-	-	HMDB0012936	M+CH3OH+Na	C20H39N5O6	3.63598	-	pos	-	-	-	-	Organic acids and derivatives	Carboxylic acids and derivatives	500.306	0.0527535	52	2.17622	-	Amino acids, peptides, and analogues	58620.9	79023.1	85133.9	84829.8	224211	94010.6	100494	183157	147288	0	68338.4	74476.9	99047.5	126067	119797	105682	117419	84772.7	1.3851	0.219917	up	no
neg_6552	Amidinothiourea	metab_17411	B(i)	44.9	0	-	-	-	-	M+Na-2H	C2H6N4S	2.20582	-	neg	-	-	-	-	-	-	139.007	0.0378973	42.3	9.19169	-	-	7765.39	10502.4	8222.4	6486.6	6158.06	6101	5913.82	6018.8	4082.99	266428	21569.5	12338.1	11049.9	7659.93	9571.97	5466.14	6805.72	47726.2	0.142599	0.219973	down	no
neg_5295	Asparaginylcysteine	metab_16227	B(ii)	0	40.7	-	-	-	HMDB0028728	M+Na-2H	C7H13N3O4S	5.90152	-	neg	-	-	-	-	Organic acids and derivatives	Carboxylic acids and derivatives	256.037	0.152517	45.8	-1.90686	71190-89-1	Amino acids, peptides, and analogues	3323.38	0	7670.4	10902.4	13972.4	0	4581.1	654.465	0	0	2182.23	17276.8	0	2018.42	151052	23630.9	4567.12	28022.9	0.162979	0.220072	down	no
neg_4170	1-(11Z,14Z-Eicosadienoyl)-Glycero-3-Phosphate	metab_15214	B(ii)	0	44	-	-	-	HMDB0062303	M+FA-H	C23H43O7P	7.43308	-	neg	-	-	-	-	Lipids and lipid-like molecules	Glycerophospholipids	507.274	1.64765	46	3.45465	_;	Glycerophosphates	0	4478.93	66.4976	0	0	0	137.752	0	121.945	383.674	639.092	11697.3	402.632	1508.05	2177.37	221.128	533.903	2432.74	0.219465	0.220267	down	no
pos_4700	Prostaglandin F3A	metab_4227	B(ii)	0	79.5	-	-	-	HMDB0002122	M+ACN+H	C20H32O5	6.37388	C06476	pos	Lipids	Eicosanoids	-	-	Lipids and lipid-like molecules	Fatty Acyls	394.257	0.0646455	52.6	-6.48216	745-64-2	Eicosanoids	613283	74976.5	71093.7	89510.1	253248	263748	973598	1.59338e+06	140689	0	119907	76410.8	184467	55523.9	199785	635472	452614	181652	2.49165	0.220562	up	no
pos_8533	Verbascose	metab_7572	B(ii)	0	55.2	nonnatural	-	-	HMDB0259784	M+H-2H2O	C30H52O26	5.87473	C08252;_	pos	-	-	-	-	Organic oxygen compounds	Organooxygen compounds	793.267	0.715997	43.5	7.27497	546-62-3;_	Carbohydrates and carbohydrate conjugates	9012.18	11761.1	17256.9	13614.7	5766.11	18649.1	10110	17155.6	4554.28	1.6238e+07	1.39121e+06	162460	64733.9	43326.5	54132.7	33002.3	11986.7	2.56955e+06	0.00466488	0.220698	down	no
neg_5651	Apigenin 7-Galacturonide	metab_16560	B(i)	93.5	0	-	-	-	LMPK12110345	M-H	C21H18O11	5.25825	-	neg	-	-	-	-	-	-	445.078	0.218706	55.5	1.7464	0	-	0	35565.1	4568.02	0	0	0	21163.3	0	27254.2	0	0	2660.69	6142.32	0	10207.9	0	9838.96	2715.85	3.62279	0.220762	up	no
neg_3120	Gpetn(15:0/18:1)	metab_14239	B(i)	50.2	0	-	-	-	HMDB0008893	M-H	C38H74NO8P	6.47795	-	neg	-	-	-	-	Lipids and lipid-like molecules	Glycerophospholipids	702.51	1.29384	46.1	3.32196	-	Glycerophosphoethanolamines	0	0	0	0	0	0	0	0	0	0	249966	25562.5	320.953	0	0	0	0	39407.1	0	0.221421	down	no
pos_5999	Stearoyl Lysophosphatidylethanolamine	metab_5360	B(i)	60.2	0	-	-	-	-	M+H	C23H48NO7P	7.66025	-	pos	-	-	-	-	-	-	482.324	0.0405416	50	0.533216	-	-	165058	58367.9	34833.2	25752.4	55985.2	8034.59	42020.8	67869.3	95679.6	2.26931e+06	74738	0	24699.4	371634	42876.4	100836	61511.3	412013	0.149294	0.221432	down	no
pos_7819	Gpcho(20:2/20:5)	metab_6952	B(i)	69.4	0	-	-	-	HMDB0008347	M+H	C48H82NO8P	6.4311	-	pos	-	-	-	-	Lipids and lipid-like molecules	Glycerophospholipids	832.583	0.396626	48.6	-2.14468	-	Glycerophosphocholines	2.12719e+06	810037	3.7263e+06	4.63958e+06	3.89362e+06	5.31039e+06	6.91264e+06	4.9558e+06	4.04959e+06	0	1.6105e+07	1.24562e+07	4.72322e+06	3.36738e+06	8.90644e+06	8.55177e+06	4.04724e+06	7.73e+06	0.523576	0.0785719	down	no
neg_7048	Sucrose	metab_17857	B(i)	81.4	0	drug:DB02772	map01100;map04973;map02010;map00052;map00500;map04742	Metabolic pathways;Carbohydrate digestion and absorption;ABC transporters;Galactose metabolism;Starch and sucrose metabolism;Taste transduction	HMDB0000258;PW_C000177	M+Cl	C12H22O11	0.608883	C00089	neg	Carbohydrates	Oligosaccharides	Metabolism;Organismal Systems;Environmental Information Processing;Metabolism;Metabolism;Organismal Systems	Global and overview maps;Digestive system;Membrane transport;Carbohydrate metabolism;Carbohydrate metabolism;Sensory system	Organic oxygen compounds	Organooxygen compounds	377.086	0.0704554	55.5	0.711125	57-50-1	Carbohydrates and carbohydrate conjugates	7.6854e+06	1.19423e+07	1.0806e+07	8.19251e+06	8.46064e+06	1.54817e+07	3.35731e+06	3.4974e+06	4.29094e+06	2.64285e+08	1.70474e+07	9.032e+06	6220934	1.60492e+07	1.98331e+07	6.33716e+06	8.19046e+06	4.84007e+07	0.169222	0.222492	down	no
neg_2335	Cortisol Lactate	metab_13540	B(ii)	0	43.4	-	-	-	HMDB0250468	M+Cl	C24H34O8	5.68712	-	neg	-	-	-	-	Lipids and lipid-like molecules	Steroids and steroid derivatives	485.198	0.164729	45.7	6.20883	-	Hydroxysteroids	0	0	0	0	0	0	0	0	0	69851.1	0	0	0	7064.76	0	0	0	10988	0	0.222516	down	no
neg_4376	Pe(P-16:0/18:1)	metab_15403	B(i)	84.5	0	-	-	-	HMDB0011342	M-H	C39H76NO7P	6.9834	-	neg	-	-	-	-	Lipids and lipid-like molecules	Glycerophospholipids	700.531	1.15637	54.5	2.71618	65289-02-3	Glycerophosphoethanolamines	107972	47422.7	72899.6	142515	49601.3	48430.9	43123.7	54202.1	57367.4	95761	7.35787e+06	584949	66137.2	49721	98051.2	237930	69281.7	1.21292e+06	0.0571199	0.222681	down	no
pos_2200	1,3-Diphenylguanidine	metab_1997	B(i)	84.3	0	-	-	-	-	M+H	C13H13N3	3.59913	-	pos	-	-	-	-	-	-	212.118	0.00879143	56.6	0.338735	-	-	58215.4	66172.5	173168	186817	336662	68291.7	56638.4	65746.9	60439.3	162553	196241	110276	62099.1	135207	341668	254949	119128	180428	0.660253	0.222698	down	no
pos_21	3-Methoxytyramine	metab_20	B(i)	37.1	0	-	map01100;map00350;map04728	Metabolic pathways;Tyrosine metabolism;Dopaminergic synapse	HMDB0000022;HMDB0259535;PW_C000015	M+H	C9H13NO2	0.0844	C05587;_	pos	-	-	Metabolism;Metabolism;Organismal Systems	Global and overview maps;Amino acid metabolism;Nervous system	Benzenoids	Phenols	168.102	0.0352303	45.3	0.336047	554-52-9;_	Methoxyphenols	26717.6	24458.3	24949.8	23988.7	20327	21236.1	24354.6	19574.3	21357.3	39998.6	23815.8	25474.7	23581.1	21985.9	22143.4	24367.9	22996	25909.6	0.887545	0.222928	down	no
pos_1689	Tyramine	metab_1543	B(i)	35.1	0	drug:DB08841	map01100;map04080;map04974;map00350;map01240	Metabolic pathways;Neuroactive ligand-receptor interaction;Protein digestion and absorption;Tyrosine metabolism;Biosynthesis of cofactors	HMDB0000306;PW_C000210	M+H	C8H11NO	2.75497	C00483	pos	Peptides	Amines	Metabolism;Environmental Information Processing;Organismal Systems;Metabolism;Metabolism	Global and overview maps;Signaling molecules and interaction;Digestive system;Amino acid metabolism;Global and overview maps	Benzenoids	Benzene and substituted derivatives	138.091	0.0294094	40.8	0.308328	51-67-2	Phenethylamines	11143.2	11154.3	12594.2	11817.2	7674.42	11491.2	14650.7	8825.54	14635.4	10375.8	14141.4	13904	14614.9	11099.3	10808.3	16255.8	11554	13028.5	0.886825	0.222953	down	no
neg_1747	Ab-Fubinaca Metabolite 3	metab_12993	B(i)	45.5	0	-	-	-	-	M-H	C20H20FN3O3	3.99312	-	neg	-	-	-	-	-	-	368.138	0.0306319	43	-8.47373	-	-	4923.26	0	0	108.084	71.0212	463.414	7833.93	0	4703.17	34664.1	346.207	866.13	0	3401.7	86.252	14172	2011.43	7648.05	0.262999	0.222985	down	no
pos_11315	Prunin	metab_10091	B(i)	66.2	0	-	map01100	Metabolic pathways	-;LMPK12140237	M+H-2H2O	C21H22O10	1.50417	C09099;_	pos	-	-	Metabolism	Global and overview maps	-	-	399.111	0.0510994	48.1	8.04387	529-55-5;	-	3106.8	0	1438.61	1469.34	3283.33	0	0	0	11627.9	0	0	0	0	1201.49	872.355	1397.09	2325.1	495.848	4.68915	0.22341	up	no
pos_8277	Kaempferol 3-Sophorotrioside	metab_7340	B(ii)	0	79.7	-	-	-	HMDB0032008	M+H-2H2O	C33H40O21	5.9762	C12635;_	pos	-	-	-	-	Phenylpropanoids and polyketides	Flavonoids	737.196	0.0233309	53.6	4.811	80714-53-0;	Flavonoid glycosides	0	0	846.905	0	0	0	0	0	0	127156	0	13157.9	0	2.1409	0	0	94.1005	20045.1	0.00469444	0.223583	down	no
neg_833	Sucrose Alcohol	metab_12159	B(ii)	0	48.1	-	-	-	HMDB0258549	M+Na-2H	C12H22O12	0.608883	-	neg	-	-	-	-	Organic oxygen compounds	Organooxygen compounds	379.083	0.0355449	47.4	-8.92172	-	Carbohydrates and carbohydrate conjugates	2.56146e+06	3.87882e+06	3.59053e+06	2.63092e+06	2.73881e+06	5.13178e+06	1.0264e+06	1.12691e+06	1.35097e+06	8.86366e+07	5.59023e+06	2.91373e+06	2.00913e+06	5.28008e+06	6.47191e+06	2.02568e+06	2.67073e+06	1.61325e+07	0.16555	0.22386	down	no
neg_1880	4-Methylumbelliferone Sulfate	metab_13110	B(i)	55.9	0	-	-	-	HMDB0240465	M-H	C10H8O6S	4.32335	C11585	neg	-	-	-	-	Phenylpropanoids and polyketides	Coumarins and derivatives	254.997	0.272358	47.5	2.10562	25892-63-1;_	Not Available	32291.3	14778.3	26715.3	66242.6	39146.8	10872	4356.45	606.879	0	0	41219.8	2825.54	0	1667.56	16098.2	3737.37	21667.7	9364.07	2.31392	0.224909	up	no
pos_7261	1,2-Dipentadecanoyl-Sn-Glycero-3-Phosphocholine	metab_6457	B(i)	55.8	0	-	-	-	LMGP01010530	M+H	C38H76NO8P	7.11875	-	pos	-	-	-	-	-	-	706.539	0.133701	49.2	0.920134	0	-	240189	448293	197474	280215	346412	179308	142645	112634	207375	82767.5	2.87838e+07	3.08453e+06	329722	110506	246764	241380	239394	4.69706e+06	0.0509667	0.226331	down	no
neg_3678	Lysops(18:2(9Z,12Z)/0:0)	metab_14744	B(ii)	0	73.1	-	-	-	HMDB0240604	M+Na-2H	C24H44NO9P	7.44245	-	neg	-	-	-	-	Lipids and lipid-like molecules	Glycerophospholipids	542.252	0.207441	52.4	3.21273	1218913-82-6	Glycerophosphoserines	17147.5	1720.84	0	0	14660.9	4184.65	5619.25	53706.1	33927	19295.7	0	5014.94	5307.73	1.3814e+06	164307	23091.5	14551.8	228345	0.0637272	0.226435	down	no
pos_9535	Adouetine Y	metab_8494	B(ii)	0	43.1	-	-	-	HMDB0034101	M+ACN+Na	C34H40N4O4	4.9277	C09994	pos	-	-	-	-	Organic acids and derivatives	Carboxylic acids and derivatives	632.325	0.0148752	40.7	7.42734	19542-38-2	Amino acids, peptides, and analogues	595807	455220	416417	502298	602447	446289	439797	773440	466547	791.044	463779	700417	368342	520868	412476	455311	522029	417426	1.25059	0.226618	up	no
neg_4667	Sericetin	metab_15657	B(i)	58.3	0	-	-	-	LMPK12111649	M-H	C25H24O5	6.57663	-	neg	-	-	-	-	-	-	403.159	0.0780791	48.8	8.9444	0	-	123148	43333.2	57391.5	39850.2	213663	89128.8	68352.8	216803	68708.1	0	35584	34220	84432.9	196827	21024.9	42788.9	102264	59268.2	1.72545	0.226878	up	no
pos_9903	Cyclo(Leu-Pro)	metab_8830	B(i)	80.8	0	-	-	-	HMDB0034276	M+H	C11H18N2O2	4.47593	-	pos	-	-	-	-	Organic acids and derivatives	Carboxylic acids and derivatives	211.144	0.0141685	54.5	0.329211	2873-36-1	Amino acids, peptides, and analogues	94376.6	134632	115171	107523	75133.8	83534.7	143157	140589	68824.9	44928.8	81658.4	88198.6	75430.7	157826	49025.7	105219	106994	86041	1.24352	0.227153	up	no
neg_4734	Lysope(0:0/16:0)	metab_15719	B(ii)	0	42.6	-	-	-	HMDB0011473	M-H	C21H44NO7P	6.47188	-	neg	-	-	-	-	Lipids and lipid-like molecules	Glycerophospholipids	452.279	0.0210101	46.6	1.92233	-	Glycerophosphoethanolamines	895448	474738	532822	568120	681711	562462	549525	905863	856446	3.33652e+07	507038	461483	603409	4.43931e+06	441103	612282	669682	5.77568e+06	0.115948	0.227247	down	no
neg_4175	(2E,6E,8E)-Dodeca-2,6,8-Trienedioylcarnitine	metab_15218	B(ii)	0	72.5	-	-	-	HMDB0241282	M+Na-2H	C19H29NO6	7.43308	-	neg	-	-	-	-	Lipids and lipid-like molecules	Fatty Acyls	388.178	1.16365	50.9	9.49937	-	Fatty acid esters	9224.91	8633.8	0	0	0	0	0	0	13.3718	0	1.2008e+06	120663	0	0	0	0	1985.79	188781	0.010519	0.227466	down	no
pos_6570	Cervonoyl Ethanolamide	metab_5834	B(ii)	0	61.3	-	-	-	HMDB0013627	M+H	C24H36O3	7.66025	C13828	pos	-	-	-	-	Lipids and lipid-like molecules	Fatty Acyls	373.274	1.20294	49.8	1.16697	-	Fatty acid esters	38181.7	1763.29	665.791	0	6352.16	1161.67	36901.8	0	0	0	1095.33	54658.8	0	0	61878.6	50796.3	9447.38	24061.3	0.392638	0.228014	down	no
pos_8144	Glycocholic Acid	metab_7226	B(i)	92.6	0	-	map01100;map04979;map04976;map00120	Metabolic pathways;Cholesterol metabolism;Bile secretion;Primary bile acid biosynthesis	HMDB0000138;LMST05030001;PW_C000089	M+H	C26H43NO6	6.19872	C01921	pos	Steroids	24-Carbon atoms	Metabolism;Organismal Systems;Organismal Systems;Metabolism	Global and overview maps;Digestive system;Digestive system;Lipid metabolism	Lipids and lipid-like molecules	Steroids and steroid derivatives	466.316	0.0284234	57.7	-0.436342	475-31-0;	Bile acids, alcohols and derivatives	1.82596e+06	1.15921e+07	6.85308e+06	2.25185e+06	2.77834e+06	1.19393e+07	1.45949e+07	1.54712e+07	1.70721e+06	73399.3	4.23796e+06	9.04676e+06	626158	9.85535e+06	2.43996e+06	5.02828e+06	7.66822e+06	4.47255e+06	1.7145	0.228288	up	no
pos_7558	1-Stearoylglycerol	metab_6729	B(i)	36	0	nonnatural	-	-	HMDB0244009	M+H-H2O	C21H42O4	6.81497	-	pos	-	-	-	-	Lipids and lipid-like molecules	Fatty Acyls	341.305	0.153853	44.4	0.38643	-	Fatty alcohols	147437	104264	78425.5	46579.5	74891	44558	82916	209238	108405	4.60367e+06	0	45041.8	70180.7	595046	148843	147395	99635	801454	0.124318	0.228546	down	no
neg_1534	Tuliposide A	metab_12798	B(ii)	0	46.6	-	-	-	HMDB0303140	M+Hac-H	C11H18O8	3.53288	C08561	neg	-	-	-	-	Organic oxygen compounds	Organooxygen compounds	337.115	0.117941	46	3.14309	19870-30-5;_;	Carbohydrates and carbohydrate conjugates	4173.92	0	606.669	2228.27	0	616.139	2533.04	0	8409.58	0	0	3159.81	1293.53	0	0	0	2063.07	636.191	3.24285	0.228568	up	no
pos_11529	Phenacylamine	metab_10281	B(i)	71.7	0	-	-	-	HMDB0032628	M+H	C8H9NO	0.763417	-	pos	-	-	-	-	Organic oxygen compounds	Organooxygen compounds	136.076	0.021075	54	-0.307182	613-89-8	Carbonyl compounds	617043	398894	453607	461041	428316	362521	483744	1.16428e+06	811880	0	565123	592978	308778	528409	390802	572885	575703	422711	1.36193	0.228757	up	no
neg_1741	Porphyrin A	metab_12988	B(ii)	0	45.8	-	-	-	HMDB0256707	M-H2O-H	C49H58N4O6	3.96868	-	neg	-	-	-	-	Organoheterocyclic compounds	Tetrapyrroles and derivatives	779.413	0.0166906	43.5	-5.66778	-	Not Available	1.51935e+06	2.16622e+06	1.37266e+06	1.5601e+06	2.00151e+06	1.20753e+06	663206	1.01728e+06	1.52181e+06	0	1.20102e+06	1.48677e+06	1.15953e+06	1.26033e+06	1.71205e+06	1.10376e+06	1.44774e+06	1.13192e+06	1.27901	0.229132	up	no
pos_1064	Lotaustralin	metab_974	B(ii)	0	45	-	-	-	HMDB0033865	M+H	C11H19NO6	0.763417	C08334	pos	-	-	-	-	Organic oxygen compounds	Organooxygen compounds	262.129	0.0194597	48.1	0.324063	534-67-8	Carbohydrates and carbohydrate conjugates	806990	1.16802e+06	974902	979729	1.26867e+06	1.21446e+06	952066	1.05683e+06	1.43729e+06	71475.2	891815	868087	805474	1.25722e+06	1.22505e+06	1.19113e+06	1.09544e+06	901464	1.21518	0.229528	up	no
pos_1859	Tyr-Asp-Gln	metab_1693	B(i)	38	0	-	-	-	-	M+H	C18H24N4O8	2.94637	-	pos	-	-	-	-	-	-	425.167	0.724892	45.8	0.0403831	-	-	0	0	0	0	6502.7	0	0	15734.5	2245.59	34639.6	3363.95	0	0	233297	0	0	2720.31	38757.2	0.0701885	0.229537	down	no
pos_6554	Pe(14:0/22:4)	metab_5821	B(i)	57.4	0	-	map01100;map00564;map00563;map04136;map05167;map04723;map04140	Metabolic pathways;Glycerophospholipid metabolism;Glycosylphosphatidylinositol (GPI)-anchor biosynthesis;Autophagy - other;Kaposi sarcoma-associated herpesvirus infection;Retrograde endocannabinoid signaling;Autophagy - animal	HMDB0008844	M+H	C41H74NO8P	7.66025	C00350	pos	Lipids	Phospholipids	Metabolism;Metabolism;Metabolism;Cellular Processes;Human Diseases;Organismal Systems;Cellular Processes	Global and overview maps;Lipid metabolism;Glycan biosynthesis and metabolism;Transport and catabolism;Infectious disease: viral;Nervous system;Transport and catabolism	Lipids and lipid-like molecules	Glycerophospholipids	740.522	1.44689	48.8	-0.39962	-	Glycerophosphoethanolamines	330.124	4930.18	152.866	2286.38	931.095	2363.11	71.8916	765.217	183.203	196377	22804.5	396.312	626.929	93.0416	621.637	520.737	1334.9	31634.2	0.0421978	0.229814	down	no
pos_2399	Bms-707035	metab_2174	B(i)	70.2	0	-	-	-	HMDB0249320	M+H	C17H19FN4O5S	3.96858	-	pos	-	-	-	-	Organoheterocyclic compounds	Diazines	411.113	0.354888	51.4	-1.05534	-	Pyrimidines and pyrimidine derivatives	30886.5	8083.61	19464.2	19249.4	5880.21	18509.7	16547.5	16605.4	29961.7	0	28851.5	24325.8	31058.5	17913.1	31440.4	42947.8	18354.3	25219.6	0.727777	0.230308	down	no
pos_5843	Hexcer(18:12O/16:1)	metab_5229	B(i)	45.1	0	-	-	-	-	M+H	C40H75NO8	7.57133	-	pos	-	-	-	-	-	-	698.557	0.827472	46.9	0.231508	-	-	32633.2	8819.05	21734.9	463.311	13148.6	0	19957.7	1292.57	62587.8	967123	19304.7	2057.81	51982.2	33434.7	11514.2	67950.5	17848.6	164767	0.108326	0.230613	down	no
neg_2902	Histidylaspartic Acid	metab_14049	B(ii)	0	56.6	-	-	-	HMDB0028881	M-H2O-H	C10H14N4O5	6.20655	-	neg	-	-	-	-	Organic acids and derivatives	Carboxylic acids and derivatives	251.081	0.0127244	49.2	7.41917	41658-60-0	Amino acids, peptides, and analogues	5.42749e+06	7237.72	10722.2	8546.92	1.74916e+07	9.2772e+06	7.50192e+06	1.52814e+07	5.00225e+06	1.03729e+06	6.08526e+06	2.13587e+07	8.85072e+06	1.19634e+07	1.69183e+07	9.61587e+06	6.6676e+06	1.08328e+07	0.615502	0.230752	down	no
pos_1886	4-Hydroxy-2-Nonenal-[Cys-Gly] Conjugate	metab_1718	B(ii)	0	73.1	-	-	-	HMDB0304175	M+H-H2O	C14H26N2O5S	2.99393	-	pos	-	-	-	-	Organic acids and derivatives	Carboxylic acids and derivatives	317.15	0.0212939	49.8	-9.90897	-	Amino acids, peptides, and analogues	55000.8	558499	620036	783414	1.83068e+06	886969	840229	951060	33161.2	143.051	41315.9	1.19955e+06	12018.7	2707.52	1.07597e+06	415185	728783	392413	1.85719	0.230897	up	no
neg_5016	6-Gingerol	metab_15982	B(i)	44.2	0	-	-	-	HMDB0005783;HMDB0252720	M-H	C17H26O4	6.18053	C10462;_	neg	-	-	-	-	Benzenoids	Phenols	293.179	0.134318	44.6	9.10414	23513-14-6;_	Methoxyphenols	696309	536488	754545	583165	583330	510559	564443	512145	410859	966255	673518	470257	1.33766e+06	446123	585430	528721	572427	715423	0.800124	0.231331	down	no
pos_4875	Glyceryl Palmitate	metab_4374	B(i)	72.9	0	-	-	-	HMDB0011564	M+H-H2O	C19H38O4	6.63085	-	pos	-	-	-	-	Lipids and lipid-like molecules	Glycerolipids	313.274	0.269032	51	0.427498	32899-41-5	Monoradylglycerols	95330.2	73429.8	65531	65798	49119.3	83154.2	79469.1	113037	99043.4	2.76624e+06	72607.9	68576.6	92754.5	262176	129348	69400.2	80434.6	494443	0.162677	0.231998	down	no
pos_9925	Ophiopogonin C	metab_8852	B(ii)	0	62.2	-	-	-	HMDB0029312	M+ACN+H	C39H62O12	4.43985	C17043	pos	-	-	-	-	Lipids and lipid-like molecules	Steroids and steroid derivatives	764.464	0.0469842	47.3	8.14694	-	Steroidal glycosides	81142.1	112298	119504	139079	334277	137080	120128	193116	175860	0	130501	95530.8	105886	156592	173882	138624	156943	114431	1.37151	0.232635	up	no
pos_11266	Furfural	metab_10044	B(i)	57.2	0	-	map01100	Metabolic pathways	HMDB0032914	M+H	C5H4O2	1.86183	C14279	pos	-	-	Metabolism	Global and overview maps	Organic oxygen compounds	Organooxygen compounds	97.0283	0.0302576	50.9	-0.927345	35796	Carbonyl compounds	75376.8	81656.7	80598.1	79610.4	67680.8	74893.8	79752.6	70702.5	82445.2	1.06648e+06	119226	95821.6	89320.7	74391.8	75387.5	82098.5	76968.5	228961	0.336165	0.23313	down	no
pos_10064	1-(2,6-Difluorophenyl)-3-[(1-Pyrimidin-2-Ylpiperidin-4-Yl)Methyl]Urea	metab_8969	B(i)	39.6	0	-	-	-	-	M+H	C17H19F2N5O	4.23127	-	pos	-	-	-	-	-	-	348.165	0.0187246	44.3	6.09395	-	-	19642	14625.4	75993.4	155463	125958	153538	126791	238733	1334.49	2139.77	78954.9	114932	2729.75	104858	43079.9	68216.3	101342	59273	1.70975	0.233737	up	no
pos_1472	1-Methylguanosine	metab_1346	B(i)	84.3	0	-	-	-	HMDB0001563	M+H	C11H15N5O5	2.42388	C04545	pos	-	-	-	-	Nucleosides, nucleotides, and analogues	Purine nucleosides	298.115	0.0304612	55.5	0.485075	2140-65-0	Not Available	85687.1	65158	72079.4	92510.1	76126.8	103888	149100	83342.7	58315.2	780801	70853.3	78322.7	64876.7	134604	132955	101132	87356.4	194792	0.448459	0.23398	down	no
neg_3014	Pc(38:3)	metab_14149	B(i)	88.1	0	-	-	-	HMDB0008020	M+FA-H	C46H86NO8P	6.27492	-	neg	-	-	-	-	Lipids and lipid-like molecules	Glycerophospholipids	856.609	0.519771	54.4	2.23481	-	Glycerophosphocholines	12942.6	364639	1.92471e+06	1.5495e+06	1.66334e+06	2.39355e+06	1.99431e+06	1.88815e+06	1.58921e+06	0	720341	6.61835e+06	4.44337e+06	923239	2.74136e+06	2.16054e+06	1.48671e+06	2.51531e+06	0.591062	0.234127	down	no
neg_3171	Momordol	metab_14285	B(ii)	0	51.6	-	-	-	HMDB0029804	M-H	C26H48O5	6.56832	-	neg	-	-	-	-	Lipids and lipid-like molecules	Fatty Acyls	439.344	0.032795	48.7	2.086	189156-42-1	Fatty alcohols	1.17194e+06	1.19082e+06	1.42828e+06	1.69416e+06	2.03293e+06	2.2397e+06	1.59281e+06	1.51055e+06	1.84435e+06	1.01042e+06	1.4815e+06	1.91387e+06	1.19137e+06	1.38685e+06	1.49093e+06	1.51519e+06	1.63395e+06	1.42716e+06	1.14489	0.234274	up	no
pos_3384	Arg-Arg-Gln	metab_3066	B(i)	45.4	0	-	-	-	-	M+NH4	C17H34N10O5	5.26455	-	pos	-	-	-	-	-	-	476.307	0.0767738	41.5	4.11689	-	-	46356.8	41085.9	47501.7	50461.4	84520.5	39587.4	52179.4	91775.4	32121.4	2497.25	76997.4	19490.9	21264.8	75385.7	41182.2	35124.5	53954.4	38849	1.38883	0.234341	up	no
pos_4416	Erythro-6,8-Heptacosanediol	metab_3987	B(ii)	0	41.9	-	-	-	HMDB0041071	M+	C27H56O2	6.02998	-	pos	-	-	-	-	Lipids and lipid-like molecules	Fatty Acyls	412.426	0.67775	45.7	-4.29519	155800-85-4;	Fatty alcohols	43127.2	1857.45	0	0	0	0	0	0	0	0	3.51635e+06	265749	10834.5	11594.8	0	0	4998.3	543504	0.00919644	0.234779	down	no
neg_5851	Pyroglutamylisoleucine	metab_16749	B(i)	42.8	0	-	-	-	-	M-H	C11H18N2O4	4.68132	-	neg	-	-	-	-	-	-	241.12	0.0426189	44.5	1.91008	-	-	121535	72542.6	92313.8	133091	127458	106790	65273.8	75351.6	83425.6	2.00731e+06	146786	128190	98123.1	138338	122013	87468.1	97531.3	389747	0.250243	0.235293	down	no
pos_7712	1-Hexadecanoyl-Sn-Glycero-3-Phosphoethanolamine	metab_6860	B(i)	71.1	0	-	-	-	LMGP02050002	M+H	C21H44NO7P	6.6381	-	pos	-	-	-	-	-	-	454.293	0.150412	52.6	0.114976	0	-	240294	103764	64938.1	51137.3	128756	99808.8	119832	357816	255778	3.1538e+07	0	54849.1	177272	2.73631e+06	108126	130418	158014	4.96356e+06	0.0318348	0.235866	down	no
pos_5795	Sm(D18:1/12:0)	metab_5186	B(i)	70.2	0	-	map00600;map01100;map04071;map04217	Sphingolipid metabolism;Metabolic pathways;Sphingolipid signaling pathway;Necroptosis	HMDB0012096;LMSP03010002	M+Na	C35H71N2O6P	7.54463	C00550;_	pos	Lipids;-	Phospholipids;-	Metabolism;Metabolism;Environmental Information Processing;Cellular Processes	Lipid metabolism;Global and overview maps;Signal transduction;Cell growth and death	Lipids and lipid-like molecules	Sphingolipids	669.494	0.190955	49.6	0.289406	_;	Phosphosphingolipids	459600	476105	390687	322500	368143	371191	237985	94155.6	306890	43512.4	22209.3	223652	318154	234655	415812	472279	336362	247182	1.36078	0.236225	up	no
pos_1444	Tryptophan 2-C-Mannoside	metab_1321	B(ii)	0	71.9	-	-	-	HMDB0240296	M+H	C17H22N2O7	2.1052	-	pos	-	-	-	-	Organoheterocyclic compounds	Indoles and derivatives	367.15	0.0293961	53	0.478026	180509-18-6	Indolyl carboxylic acids and derivatives	416338	484077	498600	523074	457806	605835	459781	487812	312155	3.19162e+06	473050	634700	398511	556235	474607	492068	471720	888684	0.530807	0.236705	down	no
pos_11301	1-Acetyl-2-Picolinoylhydrazine	metab_10077	B(i)	61.3	0	-	-	-	-	M+H	C8H9N3O2	1.62952	-	pos	-	-	-	-	-	-	180.077	0.0420449	51.2	0.505569	-	-	1530.09	1477.61	717.289	2552.48	2515.67	2847.35	3192.6	1345.12	1788.6	121026	1740.86	4077.54	4280.45	2535.77	3976.27	3318.81	1996.31	20136.5	0.0991388	0.237012	down	no
pos_1291	Ethyl 3-Oxo-3-(1H-Pyrazol-5-Ylamino)Propanoate	metab_1175	B(i)	60.9	0	-	-	-	-	M+H	C8H11N3O3	1.62952	-	pos	-	-	-	-	-	-	198.087	0.0145797	51.7	0.633307	-	-	47670.4	24384.7	38676.8	70257.9	35509.4	72229.7	76911.3	59490.8	39750.3	1.52509e+06	20939	131518	56746.4	61549.3	67491.3	72335.7	51653.5	276524	0.186796	0.237202	down	no
pos_3108	Verdamicin	metab_2811	B(ii)	0	51.7	nonnatural	-	-	HMDB0259789	M+Na-H2O	C20H39N5O7	4.96172	-	pos	-	-	-	-	Organic oxygen compounds	Organooxygen compounds	466.266	0.859273	46.7	4.20063	-	Carbohydrates and carbohydrate conjugates	65.2451	164.939	126.47	277.886	64.9627	309.225	70.849	63.7495	186.386	0.374434	342.325	479.756	131.213	491.627	65.8613	168.648	147.746	239.972	0.615679	0.237451	down	no
pos_1585	4-N-(4-Methylpiperazin-1-Yl)-5-Nitropyrimidine-4,6-Diamine	metab_1448	B(i)	83.4	0	-	-	-	-	M+H	C9H15N7O2	2.71857	-	pos	-	-	-	-	-	-	254.139	0.0602145	46.6	10.8009	-	-	69983.3	51122.2	56872.4	51113.8	33748.4	47774.7	43489.5	36818.8	65307.7	19048.4	49321.5	49811.8	37709.4	47645.5	44121	54953.1	50692.3	43230.1	1.17262	0.237718	up	no
pos_1253	Aspartame	metab_1138	B(ii)	0	50.8	drug:DB00168	map04742	Taste transduction	HMDB0001894	M+K	C14H18N2O5	1.19572	C11045	pos	-	-	Organismal Systems	Sensory system	Organic acids and derivatives	Carboxylic acids and derivatives	333.087	0.0356894	47.2	6.25944	22839-47-0	Amino acids, peptides, and analogues	0	0	0	0	0	0	0	865.297	0	570629	0	0	0	38705.5	0	0	96.1441	87047.8	0.0011045	0.237823	down	no
pos_2123	1-[4-[1-[4-(2-Fluorophenyl)Piperazine-1-Carbonyl]Cyclobutyl]Phenyl]-3-Methylurea	metab_1926	B(i)	40.9	0	-	-	-	-	M+H	C23H27FN4O2	3.46023	-	pos	-	-	-	-	-	-	411.222	0.0186337	44.3	7.65571	-	-	288043	305182	290093	271106	529045	303983	269591	390751	329725	0	334604	292501	313779	316244	338329	283336	330835	268399	1.23263	0.238163	up	no
pos_1402	Ab-Meca	metab_1280	B(ii)	0	56.3	nonnatural	-	-	HMDB0242721	M+CH3OH+Na	C18H21N7O4	1.9351	-	pos	-	-	-	-	Nucleosides, nucleotides, and analogues	Purine nucleosides	454.182	0.0284955	49.5	2.77213	-	Not Available	107397	117293	123204	132898	126304	164809	134306	132759	88116.8	1.7935e+06	135993	177800	105708	185320	151496	104684	125232	379215	0.33024	0.238268	down	no
neg_3586	Pe(16:1(9Z)/18:1(11Z))	metab_14660	B(ii)	0	57.2	-	map01100;map00564;map00563;map04136;map05167;map04723;map04140	Metabolic pathways;Glycerophospholipid metabolism;Glycosylphosphatidylinositol (GPI)-anchor biosynthesis;Autophagy - other;Kaposi sarcoma-associated herpesvirus infection;Retrograde endocannabinoid signaling;Autophagy - animal	HMDB0008959	M-H	C39H74NO8P	7.38707	_;C00350	neg	-;Lipids	-;Phospholipids	Metabolism;Metabolism;Metabolism;Cellular Processes;Human Diseases;Organismal Systems;Cellular Processes	Global and overview maps;Lipid metabolism;Glycan biosynthesis and metabolism;Transport and catabolism;Infectious disease: viral;Nervous system;Transport and catabolism	Lipids and lipid-like molecules	Glycerophospholipids	714.511	0.0317373	47.7	3.98303	-	Glycerophosphoethanolamines	5445.94	2252	9111.34	7120.65	11723.7	8144.53	6684.01	12163.1	9893.86	1.46829e+07	960916	21857.9	6276.61	6824.05	996.744	9580.92	8059.9	2.24134e+06	0.00359601	0.238497	down	no
pos_5889	Pi(40:7)	metab_5271	B(i)	70.5	0	-	-	-	LMGP06010013	M+H	C49H81O13P	7.59785	-	pos	-	-	-	-	-	-	909.545	0.969888	49.6	-3.63521	0	-	315279	223331	176927	176225	188905	265974	366011	280163	330264	267104	0	183273	279391	199653	241164	273212	258120	206257	1.25145	0.238555	up	no
pos_3901	Perilloside A	metab_3545	B(ii)	0	40.1	-	-	-	HMDB0038706	M+ACN+H	C16H26O6	5.81943	-	pos	-	-	-	-	Lipids and lipid-like molecules	Prenol lipids	356.207	0.0620382	44.4	0.818734	-	Terpene glycosides	64481.5	52087	87507.5	77800.9	58515.6	66747.7	94626.6	22052.9	48636.6	132.804	5777.16	59572.4	19512	22437	119463	75289	63606.3	43169.1	1.47342	0.23893	up	no
neg_3434	Ps(15:0/24:0)	metab_14522	B(ii)	0	57.7	-	map01100;map00564;map05146;map05322;map00260;map05140	Metabolic pathways;Glycerophospholipid metabolism;Amoebiasis;Systemic lupus erythematosus;Glycine, serine and threonine metabolism;Leishmaniasis	HMDB0112340	M-H	C45H88NO10P	6.89207	_;C02737	neg	-;Lipids	-;Phospholipids	Metabolism;Metabolism;Human Diseases;Human Diseases;Metabolism;Human Diseases	Global and overview maps;Lipid metabolism;Infectious disease: parasitic;Immune disease;Amino acid metabolism;Infectious disease: parasitic	Lipids and lipid-like molecules	Glycerophospholipids	832.607	0.287301	47.7	-0.873437	-	Glycerophosphoserines	4.14968e+06	1.36933e+06	978454	1.90931e+06	1.86919e+06	1.17299e+06	1.13384e+06	1.55511e+06	2.18192e+06	1.18931e+06	885570	1.43557e+07	4.63483e+06	3.32384e+06	1.20817e+06	1.22497e+06	1.81331e+06	3.83177e+06	0.473232	0.238947	down	no
pos_2530	Digitoxigenin Bisdigitoxide	metab_2291	B(ii)	0	40.5	nonnatural	-	-	HMDB0251275	M+ACN+H	C35H54O10	4.21268	-	pos	-	-	-	-	Lipids and lipid-like molecules	Steroids and steroid derivatives	676.411	0.120559	43.4	8.77508	-	Steroid lactones	150882	178611	214788	191882	521610	230714	229558	328359	314711	0	199873	181596	183431	273810	301881	231478	262346	196010	1.33843	0.239018	up	no
neg_3635	2-Hydroxy-4-Oxo-5,12-Heneicosadien-1-Yl Acetate	metab_14706	B(ii)	0	62.1	-	-	-	HMDB0039403	2M+FA-H	C23H40O4	7.4238	-	neg	-	-	-	-	Lipids and lipid-like molecules	Fatty Acyls	805.581	0.306595	51.3	-3.02163	-	Fatty alcohols	340927	768555	967684	970655	875884	912823	910986	982096	1.36614e+06	618034	5.58396e+06	1.55309e+06	1.02119e+06	859932	946486	802844	899528	1.62651e+06	0.553043	0.239966	down	no
pos_11522	L-Tyrosine	metab_10274	B(i)	98.8	0	drug:DB00135	map01100;map00350;map01240;map00730;map00130;map01230;map05031;map05012;map01210;map00360;map04974;map00970;map04728;map05034;map00400;map05030;map05230;map04916;map04917	Metabolic pathways;Tyrosine metabolism;Biosynthesis of cofactors;Thiamine metabolism;Ubiquinone and other terpenoid-quinone biosynthesis;Biosynthesis of amino acids;Amphetamine addiction;Parkinson disease;2-Oxocarboxylic acid metabolism;Phenylalanine metabolism;Protein digestion and absorption;Aminoacyl-tRNA biosynthesis;Dopaminergic synapse;Alcoholism;Phenylalanine, tyrosine and tryptophan biosy…	HMDB0000158;PW_C000103	M+H	C9H11NO3	0.763417	C00082	pos	Peptides	Amino acids	Metabolism;Metabolism;Metabolism;Metabolism;Metabolism;Metabolism;Human Diseases;Human Diseases;Metabolism;Metabolism;Organismal Systems;Genetic Information Processing;Organismal Systems;Human Diseases;Metabolism;Human Diseases;Human Diseases;Organismal Systems;Organismal Systems	Global and overview maps;Amino acid metabolism;Global and overview maps;Metabolism of cofactors and vitamins;Metabolism of cofactors and vitamins;Global and overview maps;Substance dependence;Neurodegenerative disease;Global and overview maps;Amino acid metabolism;Digestive system;Translation;Nervous system;Substance dependence;Amino acid metabolism;Substance dependence;Cancer: overview;Endocrine…	Organic acids and derivatives	Carboxylic acids and derivatives	182.081	0.00824263	59.5	-0.0414907	60-18-4	Amino acids, peptides, and analogues	2.98327e+06	1.86118e+06	2.11586e+06	2.15667e+06	2.0155e+06	1.75869e+06	2.29325e+06	5.40541e+06	3.76482e+06	0	2.72143e+06	2.90697e+06	1.44955e+06	2.43932e+06	1.8038e+06	2.73798e+06	2.70607e+06	2.00844e+06	1.34735	0.239988	up	no
pos_2072	Arg-Lys-Thr	metab_1882	B(i)	35.6	0	-	-	-	-	M+	C16H33N7O5	3.39512	-	pos	-	-	-	-	-	-	403.256	1.17221	44.8	2.97865	-	-	0	0	1904.38	0	0	0	0	1137.33	2227.47	0	0	2180.6	0	9262.8	0	2747.5	585.464	2027.27	0.288794	0.240103	down	no
pos_3805	Phe-Ala	metab_3455	B(i)	80.1	0	-	-	-	HMDB0028988	M+H	C12H16N2O3	5.79195	-	pos	-	-	-	-	Organic acids and derivatives	Carboxylic acids and derivatives	237.124	0.0405983	54	0.887076	3918-87-4	Amino acids, peptides, and analogues	22987.4	9485.21	9278.63	9653.44	34937.1	11520.6	20771.9	101010	58398.7	0	8929.25	18379.2	11032.4	40370.9	20724.9	9624.69	30893.7	15580.2	1.98288	0.240365	up	no
pos_7761	Pc(O-18:2)	metab_6903	B(i)	80.2	0	-	-	-	-	2M+H	C26H50NO7P	6.51422	-	pos	-	-	-	-	-	-	1039.67	0.918279	50.6	-1.28457	-	-	5.38965e+06	526109	2.29652e+06	4.7382e+06	500120	353705	1.22068e+06	632446	7.35664e+06	0	170233	300507	46337.9	387544	930457	5.71298e+06	2.55712e+06	1.07829e+06	2.37145	0.240469	up	no
pos_3524	1,2,3,9-Tetrahydro-4H-Carbazol-4-One Oxime	metab_3198	B(i)	67.3	0	-	-	-	-	M+H	C12H12N2O	5.38357	-	pos	-	-	-	-	-	-	201.103	0.0259505	52.1	2.40836	-	-	309125	165065	180955	159052	74529.5	114315	313932	76268.6	158286	13982.9	111699	158941	131637	135692	83215.3	229132	172392	123471	1.39621	0.240514	up	no
neg_3362	Ps(15:0/20:0)	metab_14454	B(ii)	0	51	-	map01100;map00564;map05146;map05322;map00260;map05140	Metabolic pathways;Glycerophospholipid metabolism;Amoebiasis;Systemic lupus erythematosus;Glycine, serine and threonine metabolism;Leishmaniasis	HMDB0112327	M-H	C41H80NO10P	6.74177	_;C02737	neg	-;Lipids	-;Phospholipids	Metabolism;Metabolism;Human Diseases;Human Diseases;Metabolism;Human Diseases	Global and overview maps;Lipid metabolism;Infectious disease: parasitic;Immune disease;Amino acid metabolism;Infectious disease: parasitic	Lipids and lipid-like molecules	Glycerophospholipids	776.548	1.32627	48.2	4.3229	_;	Glycerophosphoserines	104804	129484	124546	125963	119992	184369	116379	149234	114535	74003.3	2.25469e+06	395045	147023	102392	96768.9	109191	129923	454160	0.286073	0.240635	down	no
pos_4887	Pe(O-15:1/3:0)	metab_4384	B(i)	69.4	0	-	-	-	-	M+H	C23H46NO7P	6.64613	-	pos	-	-	-	-	-	-	480.309	0.0477495	51.8	1.16735	-	-	1.58066e+06	1.18671e+06	1.25991e+06	1.12799e+06	1.29595e+06	1.16972e+06	1.28053e+06	1.80293e+06	1.34929e+06	6.72131e+07	534931	421708	777655	7.76891e+06	1.07216e+06	1.66247e+06	1.3393e+06	1.13501e+07	0.117999	0.240793	down	no
pos_4261	1-[2-(4-Ethylpiperazin-1-Yl)Pyrimidin-5-Yl]-N-Propylpiperidine-4-Carboxamide	metab_3864	B(i)	38.7	0	-	-	-	-	M+H	C19H32N6O	5.94878	-	pos	-	-	-	-	-	-	361.275	0.0257558	43.6	9.80831	-	-	166035	156170	184018	167477	154563	182667	174420	221816	149106	121691	150908	167766	181981	148518	158609	185960	172919	159348	1.08517	0.240966	up	no
pos_2274	2-Acetamido-5-Oxo-5-(2-Phenylethylamino)Pentanoic Acid	metab_2067	B(i)	69.5	0	-	-	-	-	M+CH3OH+Na	C15H20N2O4	3.70968	-	pos	-	-	-	-	-	-	347.16	0.00377666	51.5	8.83229	-	-	19109.6	15079.9	22132.5	4158.6	108121	28671.7	17824.6	218043	27762	3929.98	3645.69	25824.5	14447.6	65678.3	7991.95	1085.63	51211.3	17514.8	2.92389	0.241132	up	no
pos_2482	Sm(14:32O/5:0)	metab_2248	B(i)	39.2	0	-	-	-	-	M+H	C24H45N2O6P	4.1324	-	pos	-	-	-	-	-	-	489.305	0.20223	43.3	-8.64369	-	-	2974.99	28841.5	8653.52	13937	6356.4	13306.2	11335.7	0	11013.3	144291	22024.3	8556.26	11658.6	11640.1	13211.3	7582.43	10713.2	31280.6	0.342487	0.241319	down	no
pos_4260	Methyl Violet	metab_3863	B(i)	76.3	0	-	-	-	-	M+H	C24H27N3	5.94878	-	pos	-	-	-	-	-	-	358.228	0.0168103	54.1	0.47556	-	-	189402	150061	880349	923935	142325	112342	107284	93756.4	200826	5.6506e+06	762751	33873	1.36634e+06	133571	90411.1	24549.9	311142	1.15173e+06	0.270153	0.241419	down	no
neg_1042	Acetyl Citrate	metab_12342	B(ii)	0	46.2	-	-	-	HMDB0059808	M-H	C8H10O8	0.76765	-	neg	-	-	-	-	Organic acids and derivatives	Carboxylic acids and derivatives	233.031	0.190653	47.9	1.60619	-	Tetracarboxylic acids and derivatives	1.30698e+06	156471	300677	637119	307298	140207	371387	965987	359300	0	128834	320675	213441	1.01808e+06	115547	129766	505047	275192	1.83526	0.241744	up	no
neg_1471	1,2-O-Isopropylidene-D-Glucofuranose	metab_12740	B(ii)	0	41.2	nonnatural	-	-	HMDB0242729	M+Hac-H	C9H16O6	3.37162	-	neg	-	-	-	-	Organic oxygen compounds	Organooxygen compounds	279.109	0.0209503	47.5	2.02455	-	Ethers	3.24123e+06	1.07023e+06	1.40103e+06	1.70057e+06	340348	888565	9.12637e+06	1.36943e+07	4.07571e+06	1.11457e+06	460061	558375	2.10456e+06	3.03316e+06	457849	4.49778e+06	3.94871e+06	1.74662e+06	2.26077	0.241869	up	no
pos_2982	Pe(Dime(13,5)/20:5(7Z,9Z,11E,13E,17Z)-3Oh(5,6,15))	metab_2695	B(ii)	0	44.3	-	-	-	HMDB0284928	M+H-2H2O	C49H82NO12P	4.81942	-	pos	-	-	-	-	Not Available	Not Available	872.541	0.0481269	44.8	-2.33046	-	Not Available	594095	520667	469465	594326	1.23415e+06	623210	554800	719111	556751	0	769248	517313	596945	591518	593448	485061	651842	507647	1.28404	0.242342	up	no
pos_8240	6-Hydroxy Buspirone	metab_7310	B(i)	50.2	0	-	-	-	-	M+H	C21H31N5O3	5.99405	-	pos	-	-	-	-	-	-	402.249	0.116059	47.5	-2.59499	-	-	247695	2351.44	43338.7	120224	145977	38612.8	243084	802626	21266.9	18806.1	217889	52043.7	3430.56	107178	6714.52	51016.3	185020	65296.8	2.83352	0.242672	up	no
pos_3559	5-Hydroxyindole Thiazolidine Carboxylate	metab_3231	B(ii)	0	66.4	-	-	-	HMDB0304217	M+H-H2O	C13H14N2O3S	5.4207	-	pos	-	-	-	-	Organic acids and derivatives	Carboxylic acids and derivatives	261.068	0.0308496	50.4	-5.70229	-	Amino acids, peptides, and analogues	0	0	0	0	0	0	0	0	0	14675.2	0	0	822.862	0	0	0	0	2214.01	0	0.24284	down	no
pos_7990	3,14-Dihydroxy-11,13-Dihydrocostunolide	metab_7094	B(ii)	0	88.4	-	-	-	HMDB0035647	M+H	C15H22O4	6.3322	-	pos	-	-	-	-	Lipids and lipid-like molecules	Prenol lipids	267.157	0.0520587	52.5	-9.22507	102518-83-2	Terpene lactones	195199	146711	196993	175787	114109	165527	154641	154179	190516	0	155341	101923	163601	164893	163582	204012	165962	136193	1.21858	0.242862	up	no
neg_3666	4-Dodecylbenzenesulfonic Acid	metab_14732	B(i)	89.1	0	-	-	-	HMDB0059915	M-H	C18H30O3S	7.44245	-	neg	-	-	-	-	Benzenoids	Benzene and substituted derivatives	325.185	0.0926674	56.3	2.23272	-	Benzenesulfonic acids and derivatives	2.34744e+06	1.08935e+06	2.49233e+06	2.38447e+06	2.24969e+06	2.33327e+06	2.14664e+06	2.45807e+06	1.84656e+06	2.7034e+06	2.21962e+06	1.65695e+06	4.35948e+06	2.26818e+06	2.65987e+06	2.02787e+06	2.14976e+06	2.55648e+06	0.840904	0.242915	down	no
pos_2590	Carfilzomib	metab_2344	B(ii)	0	74.6	nonnatural	-	-	HMDB0249674	M+H	C40H57N5O7	4.33102	-	pos	-	-	-	-	Organic acids and derivatives	Carboxylic acids and derivatives	720.438	0.110689	50.1	6.15217	-	Amino acids, peptides, and analogues	119790	159317	185942	138918	475939	182447	162141	287102	258335	0	142752	151643	169821	205193	246404	194983	218881	158685	1.37934	0.243053	up	no
pos_8148	Gant61	metab_7230	B(i)	52.3	0	-	-	-	-	M+H	C27H35N5	6.19463	-	pos	-	-	-	-	-	-	430.295	0.00852519	49.3	-2.89852	-	-	4.16798e+06	2.269e+07	1.3794e+07	4.20385e+06	5.72286e+06	2.45738e+07	3.10331e+07	3.2738e+07	2.95164e+06	327769	9.33043e+06	1.93888e+07	512613	1.95798e+07	5.5161e+06	1.0255e+07	1.57639e+07	9.27293e+06	1.69999	0.243158	up	no
pos_9952	N-Cyclohexyl-1-(4-Phenylpiperazin-1-Yl)Isoquinoline-7-Carboxamide	metab_8877	B(i)	43.1	0	-	-	-	-	M+H	C26H30N4O	4.41283	-	pos	-	-	-	-	-	-	415.254	0.0310624	43	11.3812	-	-	47944.4	48559.4	36601.3	43278.1	83801.7	45325.6	47153.5	49228.1	43882.8	0	61857.1	36888.1	59250.4	38775.9	42470.2	35651.4	49530.6	39270.5	1.26127	0.243852	up	no
pos_6985	Gpetn(20:4/18:1)	metab_6203	B(i)	45.7	0	-	-	-	HMDB0009388	M+Na	C43H76NO8P	7.39327	-	pos	-	-	-	-	Lipids and lipid-like molecules	Glycerophospholipids	788.519	1.17056	46.3	-0.938001	-	Glycerophosphoethanolamines	58306.2	96002.7	78342.9	52143	52249.8	22831.7	34593.5	29270.7	26984.5	698228	130.579	0	11221.9	27652.3	212221	117047	50080.6	152357	0.328705	0.243873	down	no
pos_11718	Haloxyfop-Etotyl	metab_10458	B(ii)	0	62.2	nonnatural	-	-	HMDB0253045	M+	C19H19ClF3NO5	0.60025	-	pos	-	-	-	-	Benzenoids	Benzene and substituted derivatives	433.093	0.0174026	45.3	5.93932	-	2-phenoxypropionic acid esters	73424.1	22732.1	37863.6	20315.8	39201	111745	0	6116.79	9860.85	7.32478e+06	201137	37785.4	0	132135	198088	26924.9	35695.4	1.13155e+06	0.0315456	0.244238	down	no
neg_1076	Acetylglycine	metab_12372	B(i)	91.2	0	drug:DB02713	-	-	HMDB0000532	M-H	C4H7NO3	0.8397	-	neg	-	-	-	-	Organic acids and derivatives	Carboxylic acids and derivatives	116.035	0.0782708	57.1	1.40323	543-24-8	Amino acids, peptides, and analogues	97706.3	249100	305258	302964	593229	323302	250510	143178	145972	0	175226	304108	205923	235835	264002	139778	267913	189267	1.41553	0.244751	up	no
neg_6511	Xanthosine	metab_17372	B(i)	87.3	0	-	map01100;map02010;map01232;map00230;map00232	Metabolic pathways;ABC transporters;Nucleotide metabolism;Purine metabolism;Caffeine metabolism	HMDB0000299;PW_C000203	M-H	C10H12N4O6	2.77753	C01762	neg	-	-	Metabolism;Environmental Information Processing;Metabolism;Metabolism;Metabolism	Global and overview maps;Membrane transport;Global and overview maps;Nucleotide metabolism;Biosynthesis of other secondary metabolites	Nucleosides, nucleotides, and analogues	Purine nucleosides	283.069	0.0363115	55.6	2.36411	146-80-5	Not Available	5865.02	0	553.205	3230.86	9901.48	576.845	776.869	97526.7	3602.38	1.47482e+06	2511.29	0	0	162492	0	387.681	13559.3	234316	0.0578675	0.245125	down	no
neg_1228	Lactulose	metab_12510	B(i)	74.9	0	drug:DB00581	-	-	HMDB0000740	M-H2O-H	C12H22O11	1.94655	C07064	neg	-	-	-	-	Organic oxygen compounds	Organooxygen compounds	323.099	0.46798	53.9	2.20029	4618-18-2	Carbohydrates and carbohydrate conjugates	449321	506867	365753	288812	239610	222624	151731	128743	95997	3.65136e+07	1.63122e+06	627949	490001	280461	258518	172306	272162	5.71058e+06	0.0476592	0.245306	down	no
pos_1996	Helenalin	metab_1811	B(ii)	0	43	-	-	-	HMDB0253066	M+NH4	C15H18O4	3.30362	C09473;_	pos	-	-	-	-	Lipids and lipid-like molecules	Prenol lipids	280.155	0.165528	47.4	1.77796	6754-13-8;_	Terpene lactones	176877	325367	236243	159114	70161.3	79850.2	308263	1.08417e+06	234790	35109	2.90446e+06	183024	120541	884165	184271	786312	297204	728268	0.408096	0.245363	down	no
pos_7763	Arg Pro Leu	metab_6905	B(i)	35.3	0	-	-	-	-	M+H	C17H32N6O4	6.51422	-	pos	-	-	-	-	-	-	385.256	0.122525	43.8	1.39816	-	-	1.26154e+06	1.37666e+06	1.22636e+06	1.2298e+06	880554	1.32081e+06	1.25497e+06	1.307e+06	1.19667e+06	0	1.4101e+06	1.03029e+06	1.3699e+06	1.15424e+06	1.08594e+06	1.14157e+06	1.22826e+06	1.02744e+06	1.19546	0.245408	up	no
neg_3165	Pc(Pgj2/P-18:0)	metab_14279	B(ii)	0	68.5	-	-	-	HMDB0289562	M-H	C46H82NO9P	6.5513	-	neg	-	-	-	-	Not Available	Not Available	822.567	0.937606	49.1	2.09581	-	Not Available	135805	262505	196169	222220	308444	288384	104860	128962	101429	0	60301.6	136275	101857	211287	295947	176284	194309	140279	1.38516	0.246022	up	no
pos_10616	3-(3-Fluorophenyl)-6-Quinolin-2-Yl-[1,2,4]Triazolo[3,4-B][1,3,4]Thiadiazole	metab_9463	B(i)	75.8	0	-	-	-	-	M+H	C18H10FN5S	3.29427	-	pos	-	-	-	-	-	-	348.07	0.136134	51	-3.20925	-	-	1325.95	972.474	2750.17	0	0	0	1089.94	0	0	152625	0	2671.39	0	1942.6	829.022	6079.86	682.06	23449.7	0.0290861	0.246129	down	no
neg_3620	Pe(20:3(6,8,11)-Oh(5)/P-16:0)	metab_14692	B(ii)	0	64.1	-	-	-	HMDB0285269	M-H2O-H	C41H76NO8P	7.41443	-	neg	-	-	-	-	Not Available	Not Available	722.514	0.708713	51.1	1.95643	-	Not Available	35456.4	64461.6	23563.4	24769.5	30208.9	27376.5	23072.6	15043.6	20391.8	1.35368e+07	706984	23759.4	28714.6	45989.7	7241.65	26843.5	29371.6	2.05376e+06	0.0143014	0.246204	down	no
pos_10866	2-[4-(2,3-Dimethylphenyl)Piperazin-1-Yl]-1-(3-Methoxyphenyl)Ethanol	metab_9684	B(i)	55.3	0	-	-	-	-	M+H	C21H28N2O2	2.7912	-	pos	-	-	-	-	-	-	341.223	0.0171413	49.6	2.68977	-	-	68.8293	0	0	73.0681	129.915	0	31.8179	0	299.827	0	0	38.5764	0	0	46.4315	58.6223	67.0508	20.5186	3.2678	0.246342	up	no
neg_3701	Lysopc(0:0/18:2(9Z,12Z))	metab_14767	B(ii)	0	63.6	-	-	-	HMDB0061700	M+FA-H	C26H50NO7P	7.45132	-	neg	-	-	-	-	Lipids and lipid-like molecules	Glycerophospholipids	564.332	0.0507116	50.4	3.46881	27304-12-7	Glycerophosphocholines	153939	62996.3	108801	184006	87951.1	51487.1	67806	28539.1	243183	0	57887.6	61851.8	60204.7	29582.9	74100	198841	109856	68923.9	1.59388	0.246491	up	no
neg_3140	Dg(14:1(9Z)/18:3(6Z,9Z,12Z)/0:0)	metab_14256	B(ii)	0	62.1	-	map05214;map05167;map05143;map05163;map05146;map04915;map04015;map04014;map04659;map04658;map04270;map04012;map05231;map04650;map04370;map04371;map04072;map04071;map05235;map04921;map05415;map04750;map04919;map04933;map04961;map05012;map04920;map04923;map04925;map05017;map04926;map05171;map04726;map04725;map04724;map04723;map04728;map05223;map04720;map04666;map05170;map04664;map04540;map04662;map…	Glioma;Kaposi sarcoma-associated herpesvirus infection;African trypanosomiasis;Human cytomegalovirus infection;Amoebiasis;Estrogen signaling pathway;Rap1 signaling pathway;Ras signaling pathway;Th17 cell differentiation;Th1 and Th2 cell differentiation;Vascular smooth muscle contraction;ErbB signaling pathway;Choline metabolism in cancer;Natural killer cell mediated cytotoxicity;VEGF signaling pa…	HMDB0007046	M+FA-H	C35H60O5	6.51552	_;C00165	neg	-	-	Human Diseases;Human Diseases;Human Diseases;Human Diseases;Human Diseases;Organismal Systems;Environmental Information Processing;Environmental Information Processing;Organismal Systems;Organismal Systems;Organismal Systems;Environmental Information Processing;Human Diseases;Organismal Systems;Environmental Information Processing;Environmental Information Processing;Environmental Information Pro…	Cancer: specific types;Infectious disease: viral;Infectious disease: parasitic;Infectious disease: viral;Infectious disease: parasitic;Endocrine system;Signal transduction;Signal transduction;Immune system;Immune system;Circulatory system;Signal transduction;Cancer: overview;Immune system;Signal transduction;Signal transduction;Signal transduction;Signal transduction;Cancer: overview;Endocrine sy…	Lipids and lipid-like molecules	Fatty Acyls	605.443	0.671871	48.7	1.94145	-	Lineolic acids and derivatives	100940	40747.9	57703.3	69851.9	86826.4	72116.5	63123.7	10215.5	77579.9	0	121975	59495.2	24106.1	30055.2	23787.6	51555	64345	44424.8	1.4484	0.246512	up	no
pos_12476	Val Val	metab_11172	B(i)	56.9	0	-	-	-	-	M+NH4	C10H20N2O3	0.432817	-	pos	-	-	-	-	-	-	234.181	0.0535835	50.4	0.476825	-	-	671.474	0	0	0	333.074	0	362.265	0	0	150839	2843.25	577.891	0	4643.85	0	0	151.868	22700.6	0.00669005	0.246691	down	no
pos_1108	Fructose Lactate	metab_1013	B(ii)	0	68.7	-	-	-	HMDB0252491	M+Na	C9H16O9	0.772467	-	pos	-	-	-	-	Organic oxygen compounds	Organooxygen compounds	291.069	0.667039	51.4	0.392907	-	Carbohydrates and carbohydrate conjugates	125075	988.97	8832.99	14499.5	8279.53	10282.9	44114.4	5118.94	30354	0	4598.27	6707.45	42994.7	0	3739.16	1539.9	27505.2	8511.36	3.23158	0.246858	up	no
neg_3125	Pe(18:1/0:0)	metab_14243	B(i)	86.8	0	-	-	-	LMGP02050004	M-H	C23H46NO7P	6.49263	-	neg	-	-	-	-	-	-	478.295	0.0183894	55.6	2.6355	0	-	3.47834e+06	2.5358e+06	2.97132e+06	3.08634e+06	3.67965e+06	2.78029e+06	2.77229e+06	3.98806e+06	3.5297e+06	8.76842e+07	2.1643e+06	1.91888e+06	2.06798e+06	1.19165e+07	2.47051e+06	3.0996e+06	3.20242e+06	1.59031e+07	0.20137	0.246941	down	no
neg_3430	3-Epi-6-Deoxocathasterone	metab_14518	B(ii)	0	48.8	-	-	-	HMDB0304128	M+FA-H	C28H50O2	6.89207	C16251;_	neg	-	-	-	-	Lipids and lipid-like molecules	Steroids and steroid derivatives	463.38	1.17005	47.1	2.20051	-;_;	Bile acids, alcohols and derivatives	44584.6	20744.1	26774.7	27539.1	20821.1	12354.4	29968	6382.88	93096.9	0	0	41557.7	62120.7	1374.33	2692.86	3364.79	31362.9	15872.9	1.97587	0.247348	up	no
neg_2439	20-Hydroxy-Pgf2Alpha	metab_13639	B(i)	54.6	0	-	-	-	LMFA03010029	M-H	C20H34O6	5.8082	-	neg	-	-	-	-	-	-	369.228	0.0588954	49.8	0.556424	0	-	0	0	0	1007.44	0	0	0	0	989.771	62668.9	1944.36	0	0	0	0	2194.98	221.912	9544.03	0.0232514	0.248229	down	no
pos_4353	Cay10598	metab_3938	B(i)	43.5	0	-	-	-	-	M+H	C21H29N5O2	5.98553	-	pos	-	-	-	-	-	-	384.238	0.136376	45.8	-3.42797	-	-	64625.9	89.5157	4326.53	16462.7	11386	9701.31	54756.9	218150	0	0	29971	8633.74	2894.63	25900.7	0	0	42166.6	9628.58	4.37932	0.248655	up	no
pos_11525	2-Hydroxycinnamic Acid	metab_10277	B(i)	84.2	0	drug:DB01650	map01100;map00360	Metabolic pathways;Phenylalanine metabolism	HMDB0002641	M+H	C9H8O3	0.763417	C01772	pos	-	-	Metabolism;Metabolism	Global and overview maps;Amino acid metabolism	Phenylpropanoids and polyketides	Cinnamic acids and derivatives	165.055	0.014126	56.6	0.0252834	614-60-8	Hydroxycinnamic acids and derivatives	1.10234e+06	704919	810767	848890	745067	649849	898640	2.03399e+06	1.49353e+06	0	1.01249e+06	1.11299e+06	565451	974918	716543	1.02025e+06	1.032e+06	771806	1.33712	0.248703	up	no
pos_2445	1,10-Phenanthroline	metab_2214	B(i)	55.2	0	nonnatural	-	-	HMDB0244053	M+H	C12H8N2	4.06977	C00604	pos	-	-	-	-	Organoheterocyclic compounds	Phenanthrolines	181.076	0.0800844	48.4	0.526424	66-71-7;_	Not Available	3223.22	850.524	0	468.297	419.685	1854.58	5887.17	1366	6680.49	0	571.794	1077.46	535.29	451.779	2632.99	2477.73	2305.55	1106.72	2.08323	0.2489	up	no
neg_5491	P-Sulfoxy-Cinnamic Acid	metab_16406	B(i)	36.5	0	-	-	-	-	M-H	C9H8O6S	5.70572	-	neg	-	-	-	-	-	-	242.997	0.227667	44	1.27272	-	-	8640.47	406.45	490.531	2058.44	486.632	3825.42	8324.72	1205.74	2534.07	0	3736.96	5129.46	3163.07	8202.59	7046.68	7703.46	3108.05	4997.46	0.621926	0.249208	down	no
pos_1042	Salicylaldehyde	metab_953	B(i)	87.4	0	-	map01100	Metabolic pathways	HMDB0034170	M+H	C7H6O2	0.763417	C06202	pos	-	-	Metabolism	Global and overview maps	Organic oxygen compounds	Organooxygen compounds	123.044	0.00805719	56.8	-0.691462	1990/2/8;90-02-8	Carbonyl compounds	188986	128403	142270	135345	133884	113862	154897	334346	251488	0	183411	183819	106934	162558	117446	180050	175942	133460	1.31832	0.249426	up	no
neg_6067	Phytosulfokine B	metab_16954	B(ii)	0	49	-	-	-	HMDB0029810	M-H2O-H	C28H38N4O14S2	4.06835	-	neg	-	-	-	-	Organic acids and derivatives	Carboxylic acids and derivatives	699.168	0.0207405	44.1	3.85741	179667-63-1	Amino acids, peptides, and analogues	39891.2	8573.98	0	0	7933.57	38444.4	70094.5	39242.1	20909.1	0	38409.5	195476	43401.3	2567.86	15426.9	84721.3	25009.9	54286.1	0.460705	0.250184	down	no
pos_7927	Dihydrozeatin	metab_7041	B(ii)	0	54.2	-	-	-	HMDB0012215	M+NH4	C10H15N5O	6.37388	C02029;_	pos	-	-	-	-	Organoheterocyclic compounds	Imidazopyrimidines	239.162	0.00951506	49.5	0.400782	23599-75-9;37789-32-5	Purines and purine derivatives	1.7966e+06	1.67391e+06	1.60945e+06	1.54274e+06	1.30439e+06	1.66579e+06	1.64309e+06	1.63458e+06	1.6062e+06	848538	1.75709e+06	1.42248e+06	1.44293e+06	1.47543e+06	1.56929e+06	1.78348e+06	1.60853e+06	1.47132e+06	1.09326	0.250274	up	no
pos_10277	2-Propenoic Acid, 2-Methyl-, 7-Oxabicyclo[4.1.0]Hept-3-Ylmethyl Ester	metab_9154	B(ii)	0	48	-	-	-	HMDB0247495	M+NH4	C11H16O3	3.80138	-	pos	-	-	-	-	Organoheterocyclic compounds	Oxepanes	214.144	0.0580798	46.9	1.17051	-	Not Available	4870.94	5378.62	8949.32	4849.33	4009.38	6310.33	7374.42	4282.18	6310.88	10781.8	1557.52	3400.54	3588.28	4509.46	3197.16	4054.87	5815.04	4441.37	1.30929	0.250571	up	no
pos_4878	Sm(12:02O/20:1)	metab_4377	B(i)	58	0	-	-	-	-	M+H	C37H75N2O6P	6.63085	-	pos	-	-	-	-	-	-	675.543	0.312025	49.9	-0.338658	-	-	7.47072e+06	1.55633e+07	1.34568e+07	1.17935e+07	9.23316e+06	1.51086e+07	9.43334e+06	1.01708e+07	7.59091e+06	1.40134e+07	6.08304e+07	9.98068e+06	1.09268e+07	1.08941e+07	1.04226e+07	1.31837e+07	1.10912e+07	1.86074e+07	0.596066	0.250598	down	no
pos_1495	Guanine	metab_1368	B(i)	47.1	0	drug:DB02377	map01100;map01232;map00230	Metabolic pathways;Nucleotide metabolism;Purine metabolism	HMDB0000132;PW_C000086	M+H	C5H5N5O	2.55565	C00242	pos	Nucleic acids	Bases	Metabolism;Metabolism;Metabolism	Global and overview maps;Global and overview maps;Nucleotide metabolism	Organoheterocyclic compounds	Imidazopyrimidines	152.057	0.049279	47.8	0.540937	73-40-5	Purines and purine derivatives	6503.44	5242.41	6546.58	8844.51	6946.94	6413.64	7881.82	6021.94	9222.43	68021.5	5767.62	6216.54	4533.43	13438.2	7155.75	8172.78	7069.3	16186.6	0.436739	0.251168	down	no
neg_3643	Octylphosphonic Acid	metab_14714	B(i)	47.1	0	-	-	-	-	M-H	C8H19O3P	7.43308	-	neg	-	-	-	-	-	-	193.1	0.0582983	48.1	1.50067	-	-	138597	63019.3	61082.5	84175.3	207883	111416	174304	51549.7	215379	0	79830.6	59358.9	135330	54785.4	154082	124437	123045	86832	1.41705	0.251176	up	no
pos_4428	Lauroylcarnitine	metab_3997	B(i)	47.5	0	-	-	-	LMFA07070090	M+H	C19H37NO4	6.0507	-	pos	-	-	-	-	-	-	344.28	0.0725027	47.4	0.617507	0	-	488685	358885	410608	470169	745991	2.15423e+06	476152	1.30759e+06	244644	0	204632	1.18269e+06	358888	328714	636613	234931	739661	420924	1.75723	0.252107	up	no
pos_4685	3A,6B,7A,12A-Tetrahydroxy-5B-Cholanoic Acid	metab_4215	B(ii)	0	61.8	-	map01100;map00400;map00051	Metabolic pathways;Phenylalanine, tyrosine and tryptophan biosynthesis;Fructose and mannose metabolism	HMDB0000399	M+	C24H40O6	6.36538	C01094	pos	-	-	Metabolism;Metabolism;Metabolism	Global and overview maps;Amino acid metabolism;Carbohydrate metabolism	Organic oxygen compounds	Organooxygen compounds	424.282	0.0941557	50	-2.19265	80875-93-0	Carbohydrates and carbohydrate conjugates	103260	15868.6	0	18968.3	0	16657.9	0	11940	12096.7	0	63246.8	213178	6.87269e+06	69600.5	6397.29	15565.3	19865.8	1.03438e+06	0.0192054	0.25237	down	no
neg_1823	4-Methylthiobutyl Glucosinolate	metab_13063	B(ii)	0	51.1	-	map01210	2-Oxocarboxylic acid metabolism	HMDB0304186	M+FA-H	C12H22NO9S3-	4.15385	C08409;_	neg	-	-	Metabolism	Global and overview maps	Organic oxygen compounds	Organooxygen compounds	465.043	0.2794	44.2	-2.77456	21973-56-8;_	Carbohydrates and carbohydrate conjugates	9347.17	6411.16	20344.6	26213	11392.5	30182.8	21505.3	18581.5	26656.6	0	0	0	16941.3	22500.7	36318.3	10398	18959.4	12308.3	1.54037	0.252705	up	no
pos_1326	Acetoacetic Acid	metab_1208	B(i)	36.1	0	-	map01100;map00310;map00280;map00350;map00650	Metabolic pathways;Lysine degradation;Valine, leucine and isoleucine degradation;Tyrosine metabolism;Butanoate metabolism	HMDB0000060;LMFA01060003;PW_C000042	M+H-H2O	C4H6O3	1.86183	C00164	pos	Organic acids	Carboxylic acids	Metabolism;Metabolism;Metabolism;Metabolism;Metabolism	Global and overview maps;Amino acid metabolism;Amino acid metabolism;Amino acid metabolism;Carbohydrate metabolism	Organic acids and derivatives	Keto acids and derivatives	85.0283	0.0171908	46.5	-0.730475	541-50-4;	Short-chain keto acids and derivatives	94215.6	101280	100157	99743.6	89967.2	106271	116979	123415	113150	1.11904e+06	115737	113823	109548	109214	103651	114088	105020	255015	0.411818	0.252856	down	no
pos_4281	Peonidin 3-Rhamnoside 5-Glucoside	metab_3880	B(ii)	0	95.6	-	-	-	HMDB0038090	M+CH3OH+Na	C28H33O15+	5.95812	-	pos	-	-	-	-	Phenylpropanoids and polyketides	Flavonoids	664.197	0.0685814	57.3	-1.16578	53859-11-3	Flavonoid glycosides	0	3398.2	0	0	0	0	0	5293.27	0	0	0	5022.25	5845.61	257633	4022.85	0	965.718	38932	0.0248053	0.252867	down	no
pos_10903	Tuckolide Decarestrictine D	metab_9717	B(i)	91.4	0	-	-	-	-	M+H	C10H16O5	2.75497	-	pos	-	-	-	-	-	-	217.105	0.0241528	55.8	-9.66605	-	-	44465	40694.6	37975.3	30617.3	32666.2	37019.5	46637	40529.1	30689.7	240193	39005.3	45004.4	44705.9	29139.8	32322.7	45658.6	37921.5	68004.3	0.557634	0.253088	down	no
pos_1165	2-Aminobutyric Acid	metab_1060	B(i)	41.8	0	-	map01100;map00270;map01210	Metabolic pathways;Cysteine and methionine metabolism;2-Oxocarboxylic acid metabolism	HMDB0000452	M+H-H2O	C4H9NO2	0.879783	C02356	pos	-	-	Metabolism;Metabolism;Metabolism	Global and overview maps;Amino acid metabolism;Global and overview maps	Organic acids and derivatives	Carboxylic acids and derivatives	86.06	0.0105674	47.6	-0.806764	1492-24-6	Amino acids, peptides, and analogues	400983	321085	288511	263913	434410	293958	474380	476052	296467	275133	273606	337822	264723	296632	257479	337906	361084	291900	1.23701	0.253147	up	no
neg_6900	N2-Acetyl-L-Ornithine	metab_17727	B(i)	89.9	0	-	map01100;map01210;map00220;map01230	Metabolic pathways;2-Oxocarboxylic acid metabolism;Arginine biosynthesis;Biosynthesis of amino acids	HMDB0003357	M-H	C7H14N2O3	0.690417	C00437	neg	-	-	Metabolism;Metabolism;Metabolism;Metabolism	Global and overview maps;Global and overview maps;Amino acid metabolism;Global and overview maps	Organic acids and derivatives	Carboxylic acids and derivatives	173.093	0.191268	57.2	1.3528	1572591	Amino acids, peptides, and analogues	223883	385490	379625	366651	190382	199427	246177	154273	320440	0	311007	293579	252818	186240	286151	176301	274039	215157	1.27367	0.253785	up	no
neg_6283	6B-Hydroxy-8A-Methoxy-7(11)-Eremophilen-12,8-Olide	metab_17157	B(ii)	0	52.5	-	-	-	HMDB0036979	M+Cl	C16H24O4	3.60712	-	neg	-	-	-	-	Lipids and lipid-like molecules	Prenol lipids	315.136	0.121387	48.6	-3.99935	58848-45-6	Terpene lactones	1399.12	34532.2	39910.7	43412.3	121614	47627.5	16202.8	46049.9	0	10.702	0	62919.5	0	0	65472.8	1184.99	38972	18512.6	2.10516	0.253799	up	no
neg_3305	Myristyl Sulfate	metab_14404	B(i)	35.3	0	-	-	-	-	M-H	C14H30O4S	6.73263	-	neg	-	-	-	-	-	-	293.179	0.119026	44.3	0.378005	-	-	495048	187319	487293	273463	365996	334260	390766	359457	207598	168649	144578	269467	577010	231388	247999	251560	344578	270093	1.27577	0.254971	up	no
pos_2241	Tyrosyl-Threonine	metab_2036	B(ii)	0	45.8	-	-	-	HMDB0029115	M+H-2H2O	C13H18N2O5	3.65467	-	pos	-	-	-	-	Organic acids and derivatives	Carboxylic acids and derivatives	247.108	0.14856	47.7	0.379504	-	Amino acids, peptides, and analogues	14635.7	2237.52	3193.78	7236.96	461.663	6027.93	6729.18	14482	5712.96	2673.59	13294.6	1832.03	7879.56	14658.4	6877.1	33781.8	6746.42	11571	0.583045	0.255268	down	no
pos_8278	Pelargonin	metab_7341	B(ii)	0	74.1	-	-	-	HMDB0033681	M+Na	C27H31O15+	5.9762	C08725	pos	-	-	-	-	Phenylpropanoids and polyketides	Flavonoids	618.156	0.0632031	52.8	0.137251	17334-58-6;58751-31-8;	Flavonoid glycosides	10975.1	0	0	0	0	0	3722	24394	16948.2	50486.9	0	0	0	275171	0	0	6226.58	46522.5	0.13384	0.255892	down	no
pos_11520	N-Epsilon-Acetyl-L-Lysine	metab_10272	B(i)	81.8	0	-	map01100;map00310	Metabolic pathways;Lysine degradation	HMDB0000206	M+H	C8H16N2O3	0.763417	C02727	pos	-	-	Metabolism;Metabolism	Global and overview maps;Amino acid metabolism	Organic acids and derivatives	Carboxylic acids and derivatives	189.123	0.081663	55.2	-0.0518401	692-04-6	Amino acids, peptides, and analogues	323192	237407	266752	257055	194913	288923	297750	198581	348088	4327.04	291882	319672	199838	210874	225323	291141	268073	220437	1.2161	0.256029	up	no
[truncated: 1,741 more rows]

## Sheet: 7d before calving
ID	Metabolite	metab_id	level	Fragmentation Score	Theoretical Fragmentation Score	compound source	KEGG Pathway ID	KEGG Pathway Description	Library ID	Adducts	Formula	Retention time	KEGG Compound ID	Mode	KEGG Compound First Category	KEGG Compound Second Category	KEGG Pathway First Category	KEGG Pathway Second Category	HMDB Superclass	HMDB Class	M/Z	RSD	Score	Mass Error	CAS ID	HMDB Subclass	S7d_RFM1	S7d_RFM2	S7d_RFM4	S7d_RFM9	S7d_CON1	S7d_CON2	S7d_CON5	S7d_CON8	TP-RFM-M	TP-CON-M	FCR	p-value	regulation	significant
pos_11250	2-Pyrrolidinone	metab_10029	B(i)	54	0	-	-	-	HMDB0002039	M+H	C4H7NO	1.87118	C11118	pos	-	-	-	-	Organoheterocyclic compounds	Pyrrolidines	86.06	0.0109921	50.1	-0.948988	616-45-5	Pyrrolidones	169898	170583	175193	173892	149221	151801	143687	150752	689566	595461	1.15804	4.07055e-05	up	yes
[truncated: 2,338 more rows]

## Sheet: 21d before calving
ID	Metabolite	metab_id	level	Fragmentation Score	Theoretical Fragmentation Score	compound source	KEGG Pathway ID	KEGG Pathway Description	Library ID	Adducts	Formula	Retention time	KEGG Compound ID	Mode	KEGG Compound First Category	KEGG Compound Second Category	KEGG Pathway First Category	KEGG Pathway Second Category	HMDB Superclass	HMDB Class	M/Z	RSD	Score	Mass Error	CAS ID	HMDB Subclass	S21_RFM1	S21_RFM3	S21_RFM4	S21_RFM5	S21_RFM6	S21_RFM7	S21_RFM8	S21_RFM9	S21_CON1	S21_CON2	S21_CON3	S21_CON4	S21_CON5	TP-RFM-M	TP-CON-M	FCR	p-value	regulation	significant
[truncated: 2,472 more rows]

[truncated: 2 more sheets: placenta, fetal membranes]
